# Supplementary material for: National Institute for Health Research (NIHR) Health Technology Assessment (HTA) Programme research funding and UK burden of disease
Source: Trials. 2018 Feb 2;19:87. doi: 10.1186/s13063-018-2489-7 (PMC5797405; doi:10.1186/s13063-018-2489-7)
Supplement: Supplementary file 1 — 2015 DALYs coded to HRCS and HTA programme spend raw data. (XLSX 101 kb) [file 13063_2018_2489_MOESM1_ESM.xlsx]

## Sheet: IHME-GBD_2015_DATA-31629646-1
measure_name	location_name	sex_name	age_name	cause_name	metric_name	year	val	upper	lower
DALYs (Disability-Adjusted Life Years)	United Kingdom	Both	All Ages	All causes	Rate	2015	24893.8	28358	21822.5
DALYs (Disability-Adjusted Life Years)	United Kingdom	Both	All Ages	Communicable, maternal, neonatal, and nutritional diseases	Rate	2015	1530.55	1785.29	1337.97
DALYs (Disability-Adjusted Life Years)	United Kingdom	Both	All Ages	HIV/AIDS and tuberculosis	Rate	2015	33.3218	36.877	30.3365
DALYs (Disability-Adjusted Life Years)	United Kingdom	Both	All Ages	Tuberculosis	Rate	2015	12.0878	13.3547	11.036
DALYs (Disability-Adjusted Life Years)	United Kingdom	Both	All Ages	HIV/AIDS	Rate	2015	21.234	24.1642	18.8843
DALYs (Disability-Adjusted Life Years)	United Kingdom	Both	All Ages	HIV/AIDS - Tuberculosis	Rate	2015	2.17846	2.3217	2.04941
DALYs (Disability-Adjusted Life Years)	United Kingdom	Both	All Ages	HIV/AIDS resulting in other diseases	Rate	2015	19.0556	21.9763	16.7525
DALYs (Disability-Adjusted Life Years)	United Kingdom	Both	All Ages	Diarrhea, lower respiratory, and other common infectious diseases	Rate	2015	750.006	812.839	698.007
DALYs (Disability-Adjusted Life Years)	United Kingdom	Both	All Ages	Diarrheal diseases	Rate	2015	34.3528	38.8982	23.1669
DALYs (Disability-Adjusted Life Years)	United Kingdom	Both	All Ages	Intestinal infectious diseases	Rate	2015	0.127546	0.200761	0.0839775
DALYs (Disability-Adjusted Life Years)	United Kingdom	Both	All Ages	Typhoid fever	Rate	2015	0.0276211	0.0617496	0.00980178
DALYs (Disability-Adjusted Life Years)	United Kingdom	Both	All Ages	Paratyphoid fever	Rate	2015	0.0364608	0.084679	0.0116299
DALYs (Disability-Adjusted Life Years)	United Kingdom	Both	All Ages	Other intestinal infectious diseases	Rate	2015	0.0634642	0.0901418	0.0402313
DALYs (Disability-Adjusted Life Years)	United Kingdom	Both	All Ages	Lower respiratory infections	Rate	2015	589.43	616.623	561.887
DALYs (Disability-Adjusted Life Years)	United Kingdom	Both	All Ages	Upper respiratory infections	Rate	2015	56.5592	94.3696	31.8504
DALYs (Disability-Adjusted Life Years)	United Kingdom	Both	All Ages	Otitis media	Rate	2015	33.4625	49.7651	21.073
DALYs (Disability-Adjusted Life Years)	United Kingdom	Both	All Ages	Meningitis	Rate	2015	20.9099	22.6491	19.1626
DALYs (Disability-Adjusted Life Years)	United Kingdom	Both	All Ages	Pneumococcal meningitis	Rate	2015	6.65532	7.73391	5.71616
DALYs (Disability-Adjusted Life Years)	United Kingdom	Both	All Ages	H influenzae type B meningitis	Rate	2015	2.33399	2.798	1.89679
DALYs (Disability-Adjusted Life Years)	United Kingdom	Both	All Ages	Meningococcal meningitis	Rate	2015	9.13484	10.046	8.2658
DALYs (Disability-Adjusted Life Years)	United Kingdom	Both	All Ages	Other meningitis	Rate	2015	2.78571	3.27338	2.36163
DALYs (Disability-Adjusted Life Years)	United Kingdom	Both	All Ages	Encephalitis	Rate	2015	8.61036	9.25944	7.00728
DALYs (Disability-Adjusted Life Years)	United Kingdom	Both	All Ages	Diphtheria	Rate	2015	0.0311155	0.0410375	0.0232706
DALYs (Disability-Adjusted Life Years)	United Kingdom	Both	All Ages	Whooping cough	Rate	2015	0.704624	1.03401	0.298124
DALYs (Disability-Adjusted Life Years)	United Kingdom	Both	All Ages	Tetanus	Rate	2015	0.0626408	0.0720872	0.056906
DALYs (Disability-Adjusted Life Years)	United Kingdom	Both	All Ages	Measles	Rate	2015	0.00309927	0.00491287	0.00185924
DALYs (Disability-Adjusted Life Years)	United Kingdom	Both	All Ages	Varicella and herpes zoster	Rate	2015	5.75272	8.31915	4.13483
DALYs (Disability-Adjusted Life Years)	United Kingdom	Both	All Ages	Neglected tropical diseases and malaria	Rate	2015	1.27762	1.6773	0.926699
DALYs (Disability-Adjusted Life Years)	United Kingdom	Both	All Ages	Malaria	Rate	2015	1.90907e-07	4.47674e-07	9.5512e-08
DALYs (Disability-Adjusted Life Years)	United Kingdom	Both	All Ages	Chagas disease	Rate	2015	0.00637514	0.00941407	0.00407786
DALYs (Disability-Adjusted Life Years)	United Kingdom	Both	All Ages	Leishmaniasis	Rate	2015	0
DALYs (Disability-Adjusted Life Years)	United Kingdom	Both	All Ages	Visceral leishmaniasis	Rate	2015	0
DALYs (Disability-Adjusted Life Years)	United Kingdom	Both	All Ages	Cutaneous and mucocutaneous leishmaniasis	Rate	2015	0
DALYs (Disability-Adjusted Life Years)	United Kingdom	Both	All Ages	African trypanosomiasis	Rate	2015	0
DALYs (Disability-Adjusted Life Years)	United Kingdom	Both	All Ages	Schistosomiasis	Rate	2015	0
DALYs (Disability-Adjusted Life Years)	United Kingdom	Both	All Ages	Cysticercosis	Rate	2015	0.0865906	0.12803	0.0565118
DALYs (Disability-Adjusted Life Years)	United Kingdom	Both	All Ages	Cystic echinococcosis	Rate	2015	0.881368	1.22703	0.595622
DALYs (Disability-Adjusted Life Years)	United Kingdom	Both	All Ages	Lymphatic filiariasis	Rate	2015	0
DALYs (Disability-Adjusted Life Years)	United Kingdom	Both	All Ages	Onchoceriasis	Rate	2015	0
DALYs (Disability-Adjusted Life Years)	United Kingdom	Both	All Ages	Trachoma	Rate	2015	0
DALYs (Disability-Adjusted Life Years)	United Kingdom	Both	All Ages	Dengue	Rate	2015	0
DALYs (Disability-Adjusted Life Years)	United Kingdom	Both	All Ages	Yellow fever	Rate	2015	0
DALYs (Disability-Adjusted Life Years)	United Kingdom	Both	All Ages	Rabies	Rate	2015	0.0234356	0.0277402	0.0199885
DALYs (Disability-Adjusted Life Years)	United Kingdom	Both	All Ages	Intestinal nematode infections	Rate	2015	0
DALYs (Disability-Adjusted Life Years)	United Kingdom	Both	All Ages	Ascariasis	Rate	2015	0
DALYs (Disability-Adjusted Life Years)	United Kingdom	Both	All Ages	Trichuriasis	Rate	2015	0
DALYs (Disability-Adjusted Life Years)	United Kingdom	Both	All Ages	Hookworm disease	Rate	2015	0
DALYs (Disability-Adjusted Life Years)	United Kingdom	Both	All Ages	Food-borne trematodiases	Rate	2015	0
DALYs (Disability-Adjusted Life Years)	United Kingdom	Both	All Ages	Leprosy	Rate	2015	1.98517e-05	3.13972e-05	1.15803e-05
DALYs (Disability-Adjusted Life Years)	United Kingdom	Both	All Ages	Ebola	Rate	2015	0
DALYs (Disability-Adjusted Life Years)	United Kingdom	Both	All Ages	Other neglected tropical diseases	Rate	2015	0.27983	0.342191	0.0650933
DALYs (Disability-Adjusted Life Years)	United Kingdom	Both	All Ages	Maternal disorders	Rate	2015	16.5553	21.5214	12.7528
DALYs (Disability-Adjusted Life Years)	United Kingdom	Both	All Ages	Maternal hemorrhage	Rate	2015	2.05856	2.82423	1.50621
DALYs (Disability-Adjusted Life Years)	United Kingdom	Both	All Ages	Maternal sepsis and other maternal infections	Rate	2015	0.784278	1.13625	0.535193
DALYs (Disability-Adjusted Life Years)	United Kingdom	Both	All Ages	Maternal hypertensive disorders	Rate	2015	3.95502	6.12552	2.37585
DALYs (Disability-Adjusted Life Years)	United Kingdom	Both	All Ages	Maternal obstructed labor and uterine rupture	Rate	2015	0.274543	0.378028	0.188635
DALYs (Disability-Adjusted Life Years)	United Kingdom	Both	All Ages	Maternal abortion, miscarriage, and ectopic pregnancy	Rate	2015	2.2086	3.01399	1.60851
DALYs (Disability-Adjusted Life Years)	United Kingdom	Both	All Ages	Indirect maternal deaths	Rate	2015	1.14944	1.52315	0.813333
DALYs (Disability-Adjusted Life Years)	United Kingdom	Both	All Ages	Late maternal deaths	Rate	2015	0.673989	0.886818	0.51215
DALYs (Disability-Adjusted Life Years)	United Kingdom	Both	All Ages	Maternal deaths aggravated by HIV/AIDS	Rate	2015	0.000959669	0.00161404	0.000466094
DALYs (Disability-Adjusted Life Years)	United Kingdom	Both	All Ages	Other maternal disorders	Rate	2015	5.44993	7.66034	3.86479
DALYs (Disability-Adjusted Life Years)	United Kingdom	Both	All Ages	Neonatal disorders	Rate	2015	322.587	355.267	284.312
DALYs (Disability-Adjusted Life Years)	United Kingdom	Both	All Ages	Neonatal preterm birth complications	Rate	2015	231.272	256.132	202.526
DALYs (Disability-Adjusted Life Years)	United Kingdom	Both	All Ages	Neonatal encephalopathy due to birth asphyxia and trauma	Rate	2015	55.8491	67.3137	46.3374
DALYs (Disability-Adjusted Life Years)	United Kingdom	Both	All Ages	Neonatal sepsis and other neonatal infections	Rate	2015	8.18684	15.1395	5.95721
DALYs (Disability-Adjusted Life Years)	United Kingdom	Both	All Ages	Hemolytic disease and other neonatal jaundice	Rate	2015	2.68774	3.39743	2.08191
DALYs (Disability-Adjusted Life Years)	United Kingdom	Both	All Ages	Other neonatal disorders	Rate	2015	24.5915	28.1429	20.7968
DALYs (Disability-Adjusted Life Years)	United Kingdom	Both	All Ages	Nutritional deficiencies	Rate	2015	351.657	514.668	234.607
DALYs (Disability-Adjusted Life Years)	United Kingdom	Both	All Ages	Protein-energy malnutrition	Rate	2015	2.21608	2.53627	1.99012
DALYs (Disability-Adjusted Life Years)	United Kingdom	Both	All Ages	Iodine deficiency	Rate	2015	18.379	29.2566	11.4222
DALYs (Disability-Adjusted Life Years)	United Kingdom	Both	All Ages	Vitamin A deficiency	Rate	2015	0
DALYs (Disability-Adjusted Life Years)	United Kingdom	Both	All Ages	Iron-deficiency anemia	Rate	2015	330.25	481.133	219.257
DALYs (Disability-Adjusted Life Years)	United Kingdom	Both	All Ages	Other nutritional deficiencies	Rate	2015	0.811504	0.999037	0.542982
DALYs (Disability-Adjusted Life Years)	United Kingdom	Both	All Ages	Other communicable, maternal, neonatal, and nutritional diseases	Rate	2015	55.1433	72.7758	42.9877
DALYs (Disability-Adjusted Life Years)	United Kingdom	Both	All Ages	Sexually transmitted diseases excluding HIV	Rate	2015	14.3255	23.201	8.92317
DALYs (Disability-Adjusted Life Years)	United Kingdom	Both	All Ages	Syphilis	Rate	2015	2.0396	2.43524	1.70582
DALYs (Disability-Adjusted Life Years)	United Kingdom	Both	All Ages	Chlamydial infection	Rate	2015	5.46718	9.23531	3.16845
DALYs (Disability-Adjusted Life Years)	United Kingdom	Both	All Ages	Gonococcal infection	Rate	2015	0.721975	1.03802	0.495432
DALYs (Disability-Adjusted Life Years)	United Kingdom	Both	All Ages	Trichomoniasis	Rate	2015	1.479	3.1573	0.579627
DALYs (Disability-Adjusted Life Years)	United Kingdom	Both	All Ages	Genital herpes	Rate	2015	2.32064	5.53975	0.703877
DALYs (Disability-Adjusted Life Years)	United Kingdom	Both	All Ages	Other sexually transmitted diseases	Rate	2015	2.29712	3.17587	1.58051
DALYs (Disability-Adjusted Life Years)	United Kingdom	Both	All Ages	Hepatitis	Rate	2015	7.18404	8.83482	5.87665
DALYs (Disability-Adjusted Life Years)	United Kingdom	Both	All Ages	Acute hepatitis A	Rate	2015	2.60194	3.69801	1.79937
DALYs (Disability-Adjusted Life Years)	United Kingdom	Both	All Ages	Hepatitis B	Rate	2015	4.2569	5.16534	3.49692
DALYs (Disability-Adjusted Life Years)	United Kingdom	Both	All Ages	Hepatitis C	Rate	2015	0.18387	0.363259	0.0725838
DALYs (Disability-Adjusted Life Years)	United Kingdom	Both	All Ages	Acute hepatitis E	Rate	2015	0.141332	0.20982	0.0888565
DALYs (Disability-Adjusted Life Years)	United Kingdom	Both	All Ages	Other infectious diseases	Rate	2015	33.6337	41.9038	26.516
DALYs (Disability-Adjusted Life Years)	United Kingdom	Both	All Ages	Non-communicable diseases	Rate	2015	21811.4	24792.5	19119.5
DALYs (Disability-Adjusted Life Years)	United Kingdom	Both	All Ages	Neoplasms	Rate	2015	4689.79	4816.45	4575.45
DALYs (Disability-Adjusted Life Years)	United Kingdom	Both	All Ages	Lip and oral cavity cancer	Rate	2015	51.2223	54.2282	48.6158
DALYs (Disability-Adjusted Life Years)	United Kingdom	Both	All Ages	Nasopharynx cancer	Rate	2015	19.0833	20.4012	17.7286
DALYs (Disability-Adjusted Life Years)	United Kingdom	Both	All Ages	Other pharynx cancer	Rate	2015	32.6508	34.6286	30.826
DALYs (Disability-Adjusted Life Years)	United Kingdom	Both	All Ages	Esophageal cancer	Rate	2015	223.007	235.766	211.853
DALYs (Disability-Adjusted Life Years)	United Kingdom	Both	All Ages	Stomach cancer	Rate	2015	170.554	176.844	163.951
DALYs (Disability-Adjusted Life Years)	United Kingdom	Both	All Ages	Colon and rectum cancer	Rate	2015	470.16	488.303	452.626
DALYs (Disability-Adjusted Life Years)	United Kingdom	Both	All Ages	Liver cancer	Rate	2015	118.402	123.388	111.756
DALYs (Disability-Adjusted Life Years)	United Kingdom	Both	All Ages	Liver cancer due to hepatitis B	Rate	2015	24.5006	29.6723	20.4381
DALYs (Disability-Adjusted Life Years)	United Kingdom	Both	All Ages	Liver cancer due to hepatitis C	Rate	2015	39.2907	42.6729	35.9034
DALYs (Disability-Adjusted Life Years)	United Kingdom	Both	All Ages	Liver cancer due to alcohol use	Rate	2015	44.3529	48.593	39.7199
DALYs (Disability-Adjusted Life Years)	United Kingdom	Both	All Ages	Liver cancer due to other causes	Rate	2015	10.2581	11.5482	8.88477
DALYs (Disability-Adjusted Life Years)	United Kingdom	Both	All Ages	Gallbladder and biliary tract cancer	Rate	2015	43.683	46.5212	41.1235
DALYs (Disability-Adjusted Life Years)	United Kingdom	Both	All Ages	Pancreatic cancer	Rate	2015	249.738	257.624	242.598
DALYs (Disability-Adjusted Life Years)	United Kingdom	Both	All Ages	Larynx cancer	Rate	2015	25.8466	27.1972	24.7281
DALYs (Disability-Adjusted Life Years)	United Kingdom	Both	All Ages	Tracheal, bronchus, and lung cancer	Rate	2015	994.563	1021.33	971.373
DALYs (Disability-Adjusted Life Years)	United Kingdom	Both	All Ages	Malignant skin melanoma	Rate	2015	90.8015	117.888	65.5368
DALYs (Disability-Adjusted Life Years)	United Kingdom	Both	All Ages	Non-melanoma skin cancer	Rate	2015	26.5057	28.8969	24.0609
DALYs (Disability-Adjusted Life Years)	United Kingdom	Both	All Ages	Non-melanoma skin cancer (squamous-cell carcinoma)	Rate	2015	26.1839	28.519	23.822
DALYs (Disability-Adjusted Life Years)	United Kingdom	Both	All Ages	Non-melanoma skin cancer (basal-cell carcinoma)	Rate	2015	0.321832	0.581415	0.152527
DALYs (Disability-Adjusted Life Years)	United Kingdom	Both	All Ages	Breast cancer	Rate	2015	484.783	549.13	450.787
DALYs (Disability-Adjusted Life Years)	United Kingdom	Both	All Ages	Cervical cancer	Rate	2015	54.9298	57.89	51.8455
DALYs (Disability-Adjusted Life Years)	United Kingdom	Both	All Ages	Uterine cancer	Rate	2015	45.3263	50.5903	31.6848
DALYs (Disability-Adjusted Life Years)	United Kingdom	Both	All Ages	Ovarian cancer	Rate	2015	150.178	156.947	143.282
DALYs (Disability-Adjusted Life Years)	United Kingdom	Both	All Ages	Prostate cancer	Rate	2015	279.951	379.845	202.312
DALYs (Disability-Adjusted Life Years)	United Kingdom	Both	All Ages	Testicular cancer	Rate	2015	6.4833	7.49653	5.64757
DALYs (Disability-Adjusted Life Years)	United Kingdom	Both	All Ages	Kidney cancer	Rate	2015	109.344	116.228	103.104
DALYs (Disability-Adjusted Life Years)	United Kingdom	Both	All Ages	Bladder cancer	Rate	2015	126.862	132.747	121.305
DALYs (Disability-Adjusted Life Years)	United Kingdom	Both	All Ages	Brain and nervous system cancer	Rate	2015	168.418	177.545	156.087
DALYs (Disability-Adjusted Life Years)	United Kingdom	Both	All Ages	Thyroid cancer	Rate	2015	12.9887	14.436	11.7369
DALYs (Disability-Adjusted Life Years)	United Kingdom	Both	All Ages	Mesothelioma	Rate	2015	83.6783	91.4931	71.4344
DALYs (Disability-Adjusted Life Years)	United Kingdom	Both	All Ages	Hodgkin lymphoma	Rate	2015	17.9995	19.3809	16.5534
DALYs (Disability-Adjusted Life Years)	United Kingdom	Both	All Ages	Non-Hodgkin lymphoma	Rate	2015	163.916	180.149	139.391
DALYs (Disability-Adjusted Life Years)	United Kingdom	Both	All Ages	Multiple myeloma	Rate	2015	82.9431	87.8482	77.6225
DALYs (Disability-Adjusted Life Years)	United Kingdom	Both	All Ages	Leukemia	Rate	2015	210.5	219.925	201.576
DALYs (Disability-Adjusted Life Years)	United Kingdom	Both	All Ages	Acute lymphoid leukemia	Rate	2015	28.9297	32.9993	26.1637
DALYs (Disability-Adjusted Life Years)	United Kingdom	Both	All Ages	Chronic lymphoid leukemia	Rate	2015	47.1436	51.5044	43.2173
DALYs (Disability-Adjusted Life Years)	United Kingdom	Both	All Ages	Acute myeloid leukemia	Rate	2015	112.892	118.825	104.176
DALYs (Disability-Adjusted Life Years)	United Kingdom	Both	All Ages	Chronic myeloid leukemia	Rate	2015	21.5348	23.2974	19.999
DALYs (Disability-Adjusted Life Years)	United Kingdom	Both	All Ages	Other neoplasms	Rate	2015	175.27	184.571	151.76
DALYs (Disability-Adjusted Life Years)	United Kingdom	Both	All Ages	Cardiovascular diseases	Rate	2015	3920.58	4085.17	3760.29
DALYs (Disability-Adjusted Life Years)	United Kingdom	Both	All Ages	Rheumatic heart disease	Rate	2015	32.2254	33.8078	30.8073
DALYs (Disability-Adjusted Life Years)	United Kingdom	Both	All Ages	Ischemic heart disease	Rate	2015	2015.25	2088.01	1937.54
DALYs (Disability-Adjusted Life Years)	United Kingdom	Both	All Ages	Cerebrovascular disease	Rate	2015	955.372	1013.91	900.641
DALYs (Disability-Adjusted Life Years)	United Kingdom	Both	All Ages	Ischemic stroke	Rate	2015	469.988	505.873	437.211
DALYs (Disability-Adjusted Life Years)	United Kingdom	Both	All Ages	Hemorrhagic stroke	Rate	2015	485.384	515.159	460.601
DALYs (Disability-Adjusted Life Years)	United Kingdom	Both	All Ages	Hypertensive heart disease	Rate	2015	73.233	77.712	69.0559
DALYs (Disability-Adjusted Life Years)	United Kingdom	Both	All Ages	Cardiomyopathy and myocarditis	Rate	2015	92.935	97.7233	88.4484
DALYs (Disability-Adjusted Life Years)	United Kingdom	Both	All Ages	Atrial fibrillation and flutter	Rate	2015	185.087	224.778	149.352
DALYs (Disability-Adjusted Life Years)	United Kingdom	Both	All Ages	Aortic aneurysm	Rate	2015	152.653	162.67	143.904
DALYs (Disability-Adjusted Life Years)	United Kingdom	Both	All Ages	Peripheral vascular disease	Rate	2015	55.8327	68.3133	46.9789
DALYs (Disability-Adjusted Life Years)	United Kingdom	Both	All Ages	Endocarditis	Rate	2015	31.8352	33.3606	29.9874
DALYs (Disability-Adjusted Life Years)	United Kingdom	Both	All Ages	Other cardiovascular and circulatory diseases	Rate	2015	326.156	355.103	298.719
DALYs (Disability-Adjusted Life Years)	United Kingdom	Both	All Ages	Chronic respiratory diseases	Rate	2015	1515.59	1750.38	1321.74
DALYs (Disability-Adjusted Life Years)	United Kingdom	Both	All Ages	Chronic obstructive pulmonary disease	Rate	2015	853.863	916.502	809.842
DALYs (Disability-Adjusted Life Years)	United Kingdom	Both	All Ages	Pneumoconiosis	Rate	2015	9.01988	10.03	8.11701
DALYs (Disability-Adjusted Life Years)	United Kingdom	Both	All Ages	Silicosis	Rate	2015	0.433807	0.611694	0.342088
DALYs (Disability-Adjusted Life Years)	United Kingdom	Both	All Ages	Asbestosis	Rate	2015	3.85546	4.46953	2.25354
DALYs (Disability-Adjusted Life Years)	United Kingdom	Both	All Ages	Coal workers pneumoconiosis	Rate	2015	2.46049	3.73327	2.09838
DALYs (Disability-Adjusted Life Years)	United Kingdom	Both	All Ages	Other pneumoconiosis	Rate	2015	2.27012	3.19249	1.80318
DALYs (Disability-Adjusted Life Years)	United Kingdom	Both	All Ages	Asthma	Rate	2015	524.502	727.74	352.316
DALYs (Disability-Adjusted Life Years)	United Kingdom	Both	All Ages	Interstitial lung disease and pulmonary sarcoidosis	Rate	2015	111.035	132.788	60.905
DALYs (Disability-Adjusted Life Years)	United Kingdom	Both	All Ages	Other chronic respiratory diseases	Rate	2015	17.1737	18.9829	15.4948
DALYs (Disability-Adjusted Life Years)	United Kingdom	Both	All Ages	Cirrhosis and other chronic liver diseases	Rate	2015	377.972	408.972	282.082
DALYs (Disability-Adjusted Life Years)	United Kingdom	Both	All Ages	Cirrhosis and other chronic liver diseases due to hepatitis B	Rate	2015	47.5465	54.9316	34.7372
DALYs (Disability-Adjusted Life Years)	United Kingdom	Both	All Ages	Cirrhosis and other chronic liver diseases due to hepatitis C	Rate	2015	120.474	133.925	88.6351
DALYs (Disability-Adjusted Life Years)	United Kingdom	Both	All Ages	Cirrhosis and other chronic liver diseases due to alcohol use	Rate	2015	170.667	187.804	125.027
DALYs (Disability-Adjusted Life Years)	United Kingdom	Both	All Ages	Cirrhosis and other chronic liver diseases due to other causes	Rate	2015	39.2843	43.4678	31.9638
DALYs (Disability-Adjusted Life Years)	United Kingdom	Both	All Ages	Digestive diseases	Rate	2015	632.679	720.596	554.441
DALYs (Disability-Adjusted Life Years)	United Kingdom	Both	All Ages	Peptic ulcer disease	Rate	2015	90.7835	102.65	81.0335
DALYs (Disability-Adjusted Life Years)	United Kingdom	Both	All Ages	Gastritis and duodenitis	Rate	2015	71.5125	99.624	50.3284
DALYs (Disability-Adjusted Life Years)	United Kingdom	Both	All Ages	Appendicitis	Rate	2015	6.08511	6.67808	5.57106
DALYs (Disability-Adjusted Life Years)	United Kingdom	Both	All Ages	Paralytic ileus and intestinal obstruction	Rate	2015	44.0564	48.4991	35.4108
DALYs (Disability-Adjusted Life Years)	United Kingdom	Both	All Ages	Inguinal, femoral, and abdominal hernia	Rate	2015	20.293	25.6799	15.8048
DALYs (Disability-Adjusted Life Years)	United Kingdom	Both	All Ages	Inflammatory bowel disease	Rate	2015	121.317	153.628	92.5982
DALYs (Disability-Adjusted Life Years)	United Kingdom	Both	All Ages	Vascular intestinal disorders	Rate	2015	57.2	60.6021	53.6825
DALYs (Disability-Adjusted Life Years)	United Kingdom	Both	All Ages	Gallbladder and biliary diseases	Rate	2015	51.0385	57.206	45.5503
DALYs (Disability-Adjusted Life Years)	United Kingdom	Both	All Ages	Pancreatitis	Rate	2015	44.1524	47.7278	40.0847
DALYs (Disability-Adjusted Life Years)	United Kingdom	Both	All Ages	Other digestive diseases	Rate	2015	126.241	144.837	109.666
DALYs (Disability-Adjusted Life Years)	United Kingdom	Both	All Ages	Neurological disorders	Rate	2015	1987.53	2391.78	1632.14
DALYs (Disability-Adjusted Life Years)	United Kingdom	Both	All Ages	Alzheimer disease and other dementias	Rate	2015	786.535	926.822	668.152
DALYs (Disability-Adjusted Life Years)	United Kingdom	Both	All Ages	Parkinson disease	Rate	2015	95.7859	103.711	88.0608
DALYs (Disability-Adjusted Life Years)	United Kingdom	Both	All Ages	Epilepsy	Rate	2015	129.259	163.865	102.832
DALYs (Disability-Adjusted Life Years)	United Kingdom	Both	All Ages	Multiple sclerosis	Rate	2015	99.4716	116.293	81.8128
DALYs (Disability-Adjusted Life Years)	United Kingdom	Both	All Ages	Motor neuron disease	Rate	2015	67.2137	70.1415	63.9944
DALYs (Disability-Adjusted Life Years)	United Kingdom	Both	All Ages	Migraine	Rate	2015	540.926	802.968	328.813
DALYs (Disability-Adjusted Life Years)	United Kingdom	Both	All Ages	Tension-type headache	Rate	2015	29.5388	54.3357	13.6314
DALYs (Disability-Adjusted Life Years)	United Kingdom	Both	All Ages	Medication overuse headache	Rate	2015	176.21	252.262	115.813
DALYs (Disability-Adjusted Life Years)	United Kingdom	Both	All Ages	Other neurological disorders	Rate	2015	62.7926	69.1523	56.9325
DALYs (Disability-Adjusted Life Years)	United Kingdom	Both	All Ages	Mental and substance use disorders	Rate	2015	2411.97	3026.05	1812.92
DALYs (Disability-Adjusted Life Years)	United Kingdom	Both	All Ages	Schizophrenia	Rate	2015	196.811	242.947	144.459
DALYs (Disability-Adjusted Life Years)	United Kingdom	Both	All Ages	Alcohol use disorders	Rate	2015	134.451	164.858	107.706
DALYs (Disability-Adjusted Life Years)	United Kingdom	Both	All Ages	Drug use disorders	Rate	2015	426.174	497.849	354.561
DALYs (Disability-Adjusted Life Years)	United Kingdom	Both	All Ages	Opioid use disorders	Rate	2015	273.051	319.541	224.557
DALYs (Disability-Adjusted Life Years)	United Kingdom	Both	All Ages	Cocaine use disorders	Rate	2015	33.5278	44.3487	23.5169
DALYs (Disability-Adjusted Life Years)	United Kingdom	Both	All Ages	Amphetamine use disorders	Rate	2015	42.4049	54.6454	28.1467
DALYs (Disability-Adjusted Life Years)	United Kingdom	Both	All Ages	Cannabis use disorders	Rate	2015	13.7378	19.3133	8.85496
DALYs (Disability-Adjusted Life Years)	United Kingdom	Both	All Ages	Other drug use disorders	Rate	2015	63.4524	76.9486	51.418
DALYs (Disability-Adjusted Life Years)	United Kingdom	Both	All Ages	Depressive disorders	Rate	2015	707.91	951.429	491.767
DALYs (Disability-Adjusted Life Years)	United Kingdom	Both	All Ages	Major depressive disorder	Rate	2015	556.398	760.789	374.058
DALYs (Disability-Adjusted Life Years)	United Kingdom	Both	All Ages	Dysthymia	Rate	2015	151.512	216.108	100.095
DALYs (Disability-Adjusted Life Years)	United Kingdom	Both	All Ages	Bipolar disorder	Rate	2015	154.756	228.73	95.4849
DALYs (Disability-Adjusted Life Years)	United Kingdom	Both	All Ages	Anxiety disorders	Rate	2015	366.152	506.295	248.821
DALYs (Disability-Adjusted Life Years)	United Kingdom	Both	All Ages	Eating disorders	Rate	2015	36.3293	51.1061	24.1141
DALYs (Disability-Adjusted Life Years)	United Kingdom	Both	All Ages	Anorexia nervosa	Rate	2015	12.3551	17.1286	8.41984
DALYs (Disability-Adjusted Life Years)	United Kingdom	Both	All Ages	Bulimia nervosa	Rate	2015	23.9743	35.3518	14.9608
DALYs (Disability-Adjusted Life Years)	United Kingdom	Both	All Ages	Autistic spectrum disorders	Rate	2015	134.625	184.894	91.6898
DALYs (Disability-Adjusted Life Years)	United Kingdom	Both	All Ages	Autism	Rate	2015	83.047	117.775	53.4143
DALYs (Disability-Adjusted Life Years)	United Kingdom	Both	All Ages	Asperger syndrome and other autistic spectrum disorders	Rate	2015	51.5784	75.426	34.3951
DALYs (Disability-Adjusted Life Years)	United Kingdom	Both	All Ages	Attention-deficit/hyperactivity disorder	Rate	2015	7.57678	11.5351	4.5825
DALYs (Disability-Adjusted Life Years)	United Kingdom	Both	All Ages	Conduct disorder	Rate	2015	63.0374	97.1947	38.7936
DALYs (Disability-Adjusted Life Years)	United Kingdom	Both	All Ages	Idiopathic developmental intellectual disability	Rate	2015	36.2045	61.97	15.1177
DALYs (Disability-Adjusted Life Years)	United Kingdom	Both	All Ages	Other mental and substance use disorders	Rate	2015	147.936	199.061	103.123
DALYs (Disability-Adjusted Life Years)	United Kingdom	Both	All Ages	Diabetes, urogenital, blood, and endocrine diseases	Rate	2015	1244.54	1529.69	1005.89
DALYs (Disability-Adjusted Life Years)	United Kingdom	Both	All Ages	Diabetes mellitus	Rate	2015	378.572	481.86	294.763
DALYs (Disability-Adjusted Life Years)	United Kingdom	Both	All Ages	Acute glomerulonephritis	Rate	2015	0.575585	0.623215	0.550155
DALYs (Disability-Adjusted Life Years)	United Kingdom	Both	All Ages	Chronic kidney disease	Rate	2015	243.817	280.622	206.759
DALYs (Disability-Adjusted Life Years)	United Kingdom	Both	All Ages	Chronic kidney disease due to diabetes mellitus	Rate	2015	62.5573	72.4518	54.3453
DALYs (Disability-Adjusted Life Years)	United Kingdom	Both	All Ages	Chronic kidney disease due to hypertension	Rate	2015	47.0309	52.9898	41.4106
DALYs (Disability-Adjusted Life Years)	United Kingdom	Both	All Ages	Chronic kidney disease due to glomerulonephritis	Rate	2015	64.0053	74.3268	54.0662
DALYs (Disability-Adjusted Life Years)	United Kingdom	Both	All Ages	Chronic kidney disease due to other causes	Rate	2015	70.2239	88.4789	52.415
DALYs (Disability-Adjusted Life Years)	United Kingdom	Both	All Ages	Urinary diseases and male infertility	Rate	2015	262.172	327.11	209.778
DALYs (Disability-Adjusted Life Years)	United Kingdom	Both	All Ages	Interstitial nephritis and urinary tract infections	Rate	2015	103.849	109.817	94.5908
DALYs (Disability-Adjusted Life Years)	United Kingdom	Both	All Ages	Urolithiasis	Rate	2015	5.63247	7.92358	4.56187
DALYs (Disability-Adjusted Life Years)	United Kingdom	Both	All Ages	Benign prostatic hyperplasia	Rate	2015	142.793	202.906	93.0168
DALYs (Disability-Adjusted Life Years)	United Kingdom	Both	All Ages	Male infertility	Rate	2015	1.78104	3.85477	0.722615
DALYs (Disability-Adjusted Life Years)	United Kingdom	Both	All Ages	Other urinary diseases	Rate	2015	8.11617	14.5117	6.64658
DALYs (Disability-Adjusted Life Years)	United Kingdom	Both	All Ages	Gynecological diseases	Rate	2015	167.938	234.62	116.05
DALYs (Disability-Adjusted Life Years)	United Kingdom	Both	All Ages	Uterine fibroids	Rate	2015	33.9217	57.3721	19.4206
DALYs (Disability-Adjusted Life Years)	United Kingdom	Both	All Ages	Polycystic ovarian syndrome	Rate	2015	8.82208	17.6709	3.93041
DALYs (Disability-Adjusted Life Years)	United Kingdom	Both	All Ages	Female infertility	Rate	2015	1.46246	3.62991	0.428937
DALYs (Disability-Adjusted Life Years)	United Kingdom	Both	All Ages	Endometriosis	Rate	2015	44.8275	62.3252	30.4042
DALYs (Disability-Adjusted Life Years)	United Kingdom	Both	All Ages	Genital prolapse	Rate	2015	11.0874	19.7845	5.41517
DALYs (Disability-Adjusted Life Years)	United Kingdom	Both	All Ages	Premenstrual syndrome	Rate	2015	43.4167	64.906	27.1455
DALYs (Disability-Adjusted Life Years)	United Kingdom	Both	All Ages	Other gynecological diseases	Rate	2015	24.4002	33.1293	17.1322
DALYs (Disability-Adjusted Life Years)	United Kingdom	Both	All Ages	Hemoglobinopathies and hemolytic anemias	Rate	2015	81.6789	112.798	57.8225
DALYs (Disability-Adjusted Life Years)	United Kingdom	Both	All Ages	Thalassemias	Rate	2015	1.75534	1.96834	1.55343
DALYs (Disability-Adjusted Life Years)	United Kingdom	Both	All Ages	Thalassemias trait	Rate	2015	43.5123	62.9673	28.9529
DALYs (Disability-Adjusted Life Years)	United Kingdom	Both	All Ages	Sickle cell disorders	Rate	2015	2.75733	3.10019	2.47455
DALYs (Disability-Adjusted Life Years)	United Kingdom	Both	All Ages	Sickle cell trait	Rate	2015	11.4079	16.7126	7.57409
DALYs (Disability-Adjusted Life Years)	United Kingdom	Both	All Ages	G6PD deficiency	Rate	2015	0.931873	1.07547	0.801457
DALYs (Disability-Adjusted Life Years)	United Kingdom	Both	All Ages	G6PD trait	Rate	2015	0.403547	0.559926	0.276835
DALYs (Disability-Adjusted Life Years)	United Kingdom	Both	All Ages	Other hemoglobinopathies and hemolytic anemias	Rate	2015	20.9105	27.4445	15.9786
DALYs (Disability-Adjusted Life Years)	United Kingdom	Both	All Ages	Endocrine, metabolic, blood, and immune disorders	Rate	2015	109.781	124.807	98.0322
DALYs (Disability-Adjusted Life Years)	United Kingdom	Both	All Ages	Musculoskeletal disorders	Rate	2015	2868.54	3794	2117.43
DALYs (Disability-Adjusted Life Years)	United Kingdom	Both	All Ages	Rheumatoid arthritis	Rate	2015	170.128	221.414	123.66
DALYs (Disability-Adjusted Life Years)	United Kingdom	Both	All Ages	Osteoarthritis	Rate	2015	244.619	360.237	158.142
DALYs (Disability-Adjusted Life Years)	United Kingdom	Both	All Ages	Low back and neck pain	Rate	2015	1910.34	2592.02	1370.27
DALYs (Disability-Adjusted Life Years)	United Kingdom	Both	All Ages	Low back pain	Rate	2015	1168.55	1614.46	829.165
DALYs (Disability-Adjusted Life Years)	United Kingdom	Both	All Ages	Neck pain	Rate	2015	741.791	1015.77	502.527
DALYs (Disability-Adjusted Life Years)	United Kingdom	Both	All Ages	Gout	Rate	2015	31.6815	43.3904	21.6968
DALYs (Disability-Adjusted Life Years)	United Kingdom	Both	All Ages	Other musculoskeletal disorders	Rate	2015	511.775	694.853	357.119
DALYs (Disability-Adjusted Life Years)	United Kingdom	Both	All Ages	Other non-communicable diseases	Rate	2015	2161.99	2945.3	1569.94
DALYs (Disability-Adjusted Life Years)	United Kingdom	Both	All Ages	Congenital anomalies	Rate	2015	336.483	435.262	279.758
DALYs (Disability-Adjusted Life Years)	United Kingdom	Both	All Ages	Neural tube defects	Rate	2015	15.413	20.3936	12.115
DALYs (Disability-Adjusted Life Years)	United Kingdom	Both	All Ages	Congenital heart anomalies	Rate	2015	93.145	115.847	77.6012
DALYs (Disability-Adjusted Life Years)	United Kingdom	Both	All Ages	Cleft lip and cleft palate	Rate	2015	1.41203	2.45179	0.732691
DALYs (Disability-Adjusted Life Years)	United Kingdom	Both	All Ages	Down syndrome	Rate	2015	24.8799	32.4301	18.7793
DALYs (Disability-Adjusted Life Years)	United Kingdom	Both	All Ages	Turner syndrome	Rate	2015	0.0867182	0.181748	0.0308351
DALYs (Disability-Adjusted Life Years)	United Kingdom	Both	All Ages	Klinefelter syndrome	Rate	2015	0.0192498	0.0469673	0.00709488
DALYs (Disability-Adjusted Life Years)	United Kingdom	Both	All Ages	Other chromosomal abnormalities	Rate	2015	36.2231	52.2573	26.154
DALYs (Disability-Adjusted Life Years)	United Kingdom	Both	All Ages	Other congenital anomalies	Rate	2015	165.304	235.239	128.255
DALYs (Disability-Adjusted Life Years)	United Kingdom	Both	All Ages	Skin and subcutaneous diseases	Rate	2015	603.36	863.673	413.048
DALYs (Disability-Adjusted Life Years)	United Kingdom	Both	All Ages	Dermatitis (eczema)	Rate	2015	146.748	204.455	99.0474
DALYs (Disability-Adjusted Life Years)	United Kingdom	Both	All Ages	Psoriasis	Rate	2015	116.303	158.171	81.0676
DALYs (Disability-Adjusted Life Years)	United Kingdom	Both	All Ages	Cellulitis	Rate	2015	18.9475	22.0141	9.85607
DALYs (Disability-Adjusted Life Years)	United Kingdom	Both	All Ages	Pyoderma	Rate	2015	12.8194	16.57	9.65499
DALYs (Disability-Adjusted Life Years)	United Kingdom	Both	All Ages	Scabies	Rate	2015	0.891937	1.44302	0.504447
DALYs (Disability-Adjusted Life Years)	United Kingdom	Both	All Ages	Fungal skin diseases	Rate	2015	24.5495	51.9888	9.68018
DALYs (Disability-Adjusted Life Years)	United Kingdom	Both	All Ages	Viral skin diseases	Rate	2015	71.4351	105.705	45.1031
DALYs (Disability-Adjusted Life Years)	United Kingdom	Both	All Ages	Acne vulgaris	Rate	2015	77.3871	143.446	36.6621
DALYs (Disability-Adjusted Life Years)	United Kingdom	Both	All Ages	Alopecia areata	Rate	2015	13.4214	20.0139	8.25146
DALYs (Disability-Adjusted Life Years)	United Kingdom	Both	All Ages	Pruritus	Rate	2015	10.838	19.6178	5.10264
DALYs (Disability-Adjusted Life Years)	United Kingdom	Both	All Ages	Urticaria	Rate	2015	37.0413	53.1027	23.0701
DALYs (Disability-Adjusted Life Years)	United Kingdom	Both	All Ages	Decubitus ulcer	Rate	2015	5.87692	10.7617	4.50165
DALYs (Disability-Adjusted Life Years)	United Kingdom	Both	All Ages	Other skin and subcutaneous diseases	Rate	2015	67.1011	121.699	33.0381
DALYs (Disability-Adjusted Life Years)	United Kingdom	Both	All Ages	Sense organ diseases	Rate	2015	840.009	1170.52	575.432
DALYs (Disability-Adjusted Life Years)	United Kingdom	Both	All Ages	Glaucoma	Rate	2015	6.8144	9.45367	4.70579
DALYs (Disability-Adjusted Life Years)	United Kingdom	Both	All Ages	Cataract	Rate	2015	21.8986	30.1568	15.2663
DALYs (Disability-Adjusted Life Years)	United Kingdom	Both	All Ages	Macular degeneration	Rate	2015	20.4643	28.0178	14.4948
DALYs (Disability-Adjusted Life Years)	United Kingdom	Both	All Ages	Refraction and accommodation disorders	Rate	2015	113.961	179.952	72.2339
DALYs (Disability-Adjusted Life Years)	United Kingdom	Both	All Ages	Age-related and other hearing loss	Rate	2015	531.295	750.123	358.116
DALYs (Disability-Adjusted Life Years)	United Kingdom	Both	All Ages	Other vision loss	Rate	2015	15.6418	21.6307	10.8278
DALYs (Disability-Adjusted Life Years)	United Kingdom	Both	All Ages	Other sense organ diseases	Rate	2015	129.934	188.302	81.4519
DALYs (Disability-Adjusted Life Years)	United Kingdom	Both	All Ages	Oral disorders	Rate	2015	352.944	531.098	219.974
DALYs (Disability-Adjusted Life Years)	United Kingdom	Both	All Ages	Deciduous caries	Rate	2015	1.65051	3.38548	0.686112
DALYs (Disability-Adjusted Life Years)	United Kingdom	Both	All Ages	Permanent caries	Rate	2015	42.4973	81.2787	18.6734
DALYs (Disability-Adjusted Life Years)	United Kingdom	Both	All Ages	Periodontal diseases	Rate	2015	50.7981	106.493	19.7128
DALYs (Disability-Adjusted Life Years)	United Kingdom	Both	All Ages	Edentulism and severe tooth loss	Rate	2015	200.545	277.369	134.952
DALYs (Disability-Adjusted Life Years)	United Kingdom	Both	All Ages	Other oral disorders	Rate	2015	57.4529	85.941	35.1004
DALYs (Disability-Adjusted Life Years)	United Kingdom	Both	All Ages	Sudden infant death syndrome	Rate	2015	29.1955	34.3822	24.0991
DALYs (Disability-Adjusted Life Years)	United Kingdom	Both	All Ages	Injuries	Rate	2015	1551.84	1839.53	1324.89
DALYs (Disability-Adjusted Life Years)	United Kingdom	Both	All Ages	Transport injuries	Rate	2015	290.635	334.428	256.718
DALYs (Disability-Adjusted Life Years)	United Kingdom	Both	All Ages	Road injuries	Rate	2015	276.036	318.762	242.594
DALYs (Disability-Adjusted Life Years)	United Kingdom	Both	All Ages	Pedestrian road injuries	Rate	2015	44.6841	50.8597	38.4138
DALYs (Disability-Adjusted Life Years)	United Kingdom	Both	All Ages	Cyclist road injuries	Rate	2015	30.6669	39.3508	23.4141
DALYs (Disability-Adjusted Life Years)	United Kingdom	Both	All Ages	Motorcyclist road injuries	Rate	2015	57.4318	69.5314	47.6805
DALYs (Disability-Adjusted Life Years)	United Kingdom	Both	All Ages	Motor vehicle road injuries	Rate	2015	139.586	163.336	122.992
DALYs (Disability-Adjusted Life Years)	United Kingdom	Both	All Ages	Other road injuries	Rate	2015	3.66743	4.557	2.87246
DALYs (Disability-Adjusted Life Years)	United Kingdom	Both	All Ages	Other transport injuries	Rate	2015	14.5984	16.1049	13.3291
DALYs (Disability-Adjusted Life Years)	United Kingdom	Both	All Ages	Unintentional injuries	Rate	2015	865.409	1112.25	677.077
DALYs (Disability-Adjusted Life Years)	United Kingdom	Both	All Ages	Falls	Rate	2015	454.227	590.114	347.451
DALYs (Disability-Adjusted Life Years)	United Kingdom	Both	All Ages	Drowning	Rate	2015	21.9887	22.9869	21.0281
DALYs (Disability-Adjusted Life Years)	United Kingdom	Both	All Ages	Fire, heat, and hot substances	Rate	2015	37.5398	49.4138	29.608
DALYs (Disability-Adjusted Life Years)	United Kingdom	Both	All Ages	Poisonings	Rate	2015	20.9328	23.9264	18.6363
DALYs (Disability-Adjusted Life Years)	United Kingdom	Both	All Ages	Exposure to mechanical forces	Rate	2015	86.9969	115.6	66.6326
DALYs (Disability-Adjusted Life Years)	United Kingdom	Both	All Ages	Unintentional firearm injuries	Rate	2015	6.70415	7.5022	6.11226
DALYs (Disability-Adjusted Life Years)	United Kingdom	Both	All Ages	Unintentional suffocation	Rate	2015	16.0619	18.4949	13.9447
DALYs (Disability-Adjusted Life Years)	United Kingdom	Both	All Ages	Other exposure to mechanical forces	Rate	2015	64.2309	89.7674	46.654
DALYs (Disability-Adjusted Life Years)	United Kingdom	Both	All Ages	Adverse effects of medical treatment	Rate	2015	87.0252	117.111	64.1191
DALYs (Disability-Adjusted Life Years)	United Kingdom	Both	All Ages	Animal contact	Rate	2015	5.49476	6.9419	4.48636
DALYs (Disability-Adjusted Life Years)	United Kingdom	Both	All Ages	Venomous animal contact	Rate	2015	1.35762	1.65439	1.1041
DALYs (Disability-Adjusted Life Years)	United Kingdom	Both	All Ages	Non-venomous animal contact	Rate	2015	4.13714	5.36458	3.28242
DALYs (Disability-Adjusted Life Years)	United Kingdom	Both	All Ages	Foreign body	Rate	2015	33.7107	37.9212	31.1842
DALYs (Disability-Adjusted Life Years)	United Kingdom	Both	All Ages	Pulmonary aspiration and foreign body in airway	Rate	2015	27.3162	29.9821	26.0088
DALYs (Disability-Adjusted Life Years)	United Kingdom	Both	All Ages	Foreign body in eyes	Rate	2015	0.721727	1.27713	0.317209
DALYs (Disability-Adjusted Life Years)	United Kingdom	Both	All Ages	Foreign body in other body part	Rate	2015	5.67274	7.71146	4.32844
DALYs (Disability-Adjusted Life Years)	United Kingdom	Both	All Ages	Environmental heat and cold exposure	Rate	2015	13.0185	16.1021	10.7152
DALYs (Disability-Adjusted Life Years)	United Kingdom	Both	All Ages	Other unintentional injuries	Rate	2015	104.475	148.78	69.1442
DALYs (Disability-Adjusted Life Years)	United Kingdom	Both	All Ages	Self-harm and interpersonal violence	Rate	2015	385.304	403.184	369.881
DALYs (Disability-Adjusted Life Years)	United Kingdom	Both	All Ages	Self-harm	Rate	2015	345.271	361.43	331.193
DALYs (Disability-Adjusted Life Years)	United Kingdom	Both	All Ages	Interpersonal violence	Rate	2015	40.0328	44.5027	36.462
DALYs (Disability-Adjusted Life Years)	United Kingdom	Both	All Ages	Assault by firearm	Rate	2015	3.91164	4.51732	3.63663
DALYs (Disability-Adjusted Life Years)	United Kingdom	Both	All Ages	Assault by sharp object	Rate	2015	7.65594	8.2532	7.14259
DALYs (Disability-Adjusted Life Years)	United Kingdom	Both	All Ages	Assault by other means	Rate	2015	28.4652	32.4068	25.3011
DALYs (Disability-Adjusted Life Years)	United Kingdom	Both	All Ages	Forces of nature, war, and legal intervention	Rate	2015	10.4952	19.4653	6.04335
DALYs (Disability-Adjusted Life Years)	United Kingdom	Both	All Ages	Exposure to forces of nature	Rate	2015	0.222657	1.35351	0.0403162
DALYs (Disability-Adjusted Life Years)	United Kingdom	Both	All Ages	Collective violence and legal intervention	Rate	2015	10.2726	18.4034	5.9808

## Sheet: New category coding
cause_name	HRCS:	Blood	Cancer	Cardiovascular	Congenital Disorders	Ear	Eye	Infection	Inflammatory and Immune System	Injuries and Accidents	Mental Health	Metabolic and Endocrine	Musculoskeletal	Neurological	Oral and Gastrointestinal	Renal and Urogenital	Reproductive Health and Childbirth	Respiratory	Skin	Stroke	Generic Health Relevance	Other
All causes
Communicable, maternal, neonatal, and nutritional diseases
HIV/AIDS and tuberculosis
Tuberculosis
HIV/AIDS
HIV/AIDS - Tuberculosis
HIV/AIDS resulting in other diseases
Diarrhea, lower respiratory, and other common infectious diseases
Diarrheal diseases
Intestinal infectious diseases
Typhoid fever
Paratyphoid fever
Other intestinal infectious diseases
Lower respiratory infections
Upper respiratory infections
Otitis media
Meningitis
Pneumococcal meningitis
H influenzae type B meningitis
Meningococcal meningitis
Other meningitis
Encephalitis
Diphtheria
Whooping cough
Tetanus
Measles
Varicella and herpes zoster
Neglected tropical diseases and malaria
Malaria
Chagas disease
Leishmaniasis
Visceral leishmaniasis
Cutaneous and mucocutaneous leishmaniasis
African trypanosomiasis
Schistosomiasis
Cysticercosis
Cystic echinococcosis
Lymphatic filiariasis
Onchoceriasis
Trachoma
Dengue
Yellow fever
Rabies
Intestinal nematode infections
Ascariasis
Trichuriasis
Hookworm disease
Food-borne trematodiases
Leprosy
Ebola
Other neglected tropical diseases
Maternal disorders
Maternal hemorrhage
Maternal sepsis and other maternal infections
Maternal hypertensive disorders
Maternal obstructed labor and uterine rupture
Maternal abortion, miscarriage, and ectopic pregnancy
Indirect maternal deaths
Late maternal deaths
Maternal deaths aggravated by HIV/AIDS
Other maternal disorders
Neonatal disorders
Neonatal preterm birth complications
Neonatal encephalopathy due to birth asphyxia and trauma
Neonatal sepsis and other neonatal infections
Hemolytic disease and other neonatal jaundice
Other neonatal disorders
Nutritional deficiencies
Protein-energy malnutrition
Iodine deficiency
Vitamin A deficiency
Iron-deficiency anemia
Other nutritional deficiencies
Other communicable, maternal, neonatal, and nutritional diseases
Sexually transmitted diseases excluding HIV
Syphilis
Chlamydial infection
Gonococcal infection
Trichomoniasis
Genital herpes
Other sexually transmitted diseases
Hepatitis
Acute hepatitis A
Hepatitis B
Hepatitis C
Acute hepatitis E
Other infectious diseases
Non-communicable diseases
Neoplasms
Lip and oral cavity cancer
Nasopharynx cancer
Other pharynx cancer
Esophageal cancer
Stomach cancer
Colon and rectum cancer
Liver cancer
Liver cancer due to hepatitis B
Liver cancer due to hepatitis C
Liver cancer due to alcohol use
Liver cancer due to other causes
Gallbladder and biliary tract cancer
Pancreatic cancer
Larynx cancer
Tracheal, bronchus, and lung cancer
Malignant skin melanoma
Non-melanoma skin cancer
Non-melanoma skin cancer (squamous-cell carcinoma)
Non-melanoma skin cancer (basal-cell carcinoma)
Breast cancer
Cervical cancer
Uterine cancer
Ovarian cancer
Prostate cancer
Testicular cancer
Kidney cancer
Bladder cancer
Brain and nervous system cancer
Thyroid cancer
Mesothelioma
Hodgkin lymphoma
Non-Hodgkin lymphoma
Multiple myeloma
Leukemia
Acute lymphoid leukemia
Chronic lymphoid leukemia
Acute myeloid leukemia
Chronic myeloid leukemia
Other neoplasms
Cardiovascular diseases
Rheumatic heart disease
Ischemic heart disease
Cerebrovascular disease
Ischemic stroke
Hemorrhagic stroke
Hypertensive heart disease
Cardiomyopathy and myocarditis
Atrial fibrillation and flutter
Aortic aneurysm
Peripheral vascular disease
Endocarditis
Other cardiovascular and circulatory diseases
Chronic respiratory diseases
Chronic obstructive pulmonary disease
Pneumoconiosis
Silicosis
Asbestosis
Coal workers pneumoconiosis
Other pneumoconiosis
Asthma
Interstitial lung disease and pulmonary sarcoidosis
Other chronic respiratory diseases
Cirrhosis and other chronic liver diseases
Cirrhosis and other chronic liver diseases due to hepatitis B
Cirrhosis and other chronic liver diseases due to hepatitis C
Cirrhosis and other chronic liver diseases due to alcohol use
Cirrhosis and other chronic liver diseases due to other causes
Digestive diseases
Peptic ulcer disease
Gastritis and duodenitis
Appendicitis
Paralytic ileus and intestinal obstruction
Inguinal, femoral, and abdominal hernia
Inflammatory bowel disease
Vascular intestinal disorders
Gallbladder and biliary diseases
Pancreatitis
Other digestive diseases
Neurological disorders
Alzheimer disease and other dementias
Parkinson disease
Epilepsy
Multiple sclerosis
Motor neuron disease
Migraine
Tension-type headache
Medication overuse headache
Other neurological disorders
Mental and substance use disorders
Schizophrenia
Alcohol use disorders
Drug use disorders
Opioid use disorders
Cocaine use disorders
Amphetamine use disorders
Cannabis use disorders
Other drug use disorders
Depressive disorders
Major depressive disorder
Dysthymia
Bipolar disorder
Anxiety disorders
Eating disorders
Anorexia nervosa
Bulimia nervosa
Autistic spectrum disorders
Autism
Asperger syndrome and other autistic spectrum disorders
Attention-deficit/hyperactivity disorder
Conduct disorder
Idiopathic developmental intellectual disability
Other mental and substance use disorders
Diabetes, urogenital, blood, and endocrine diseases
Diabetes mellitus
Acute glomerulonephritis
Chronic kidney disease
Chronic kidney disease due to diabetes mellitus
Chronic kidney disease due to hypertension
Chronic kidney disease due to glomerulonephritis
Chronic kidney disease due to other causes
Urinary diseases and male infertility
Interstitial nephritis and urinary tract infections
Urolithiasis
Benign prostatic hyperplasia
Male infertility
Other urinary diseases
Gynecological diseases
Uterine fibroids
Polycystic ovarian syndrome
Female infertility
Endometriosis
Genital prolapse
Premenstrual syndrome
Other gynecological diseases
Hemoglobinopathies and hemolytic anemias
Thalassemias
Thalassemias trait
Sickle cell disorders
Sickle cell trait
G6PD deficiency
G6PD trait
Other hemoglobinopathies and hemolytic anemias
Endocrine, metabolic, blood, and immune disorders
Musculoskeletal disorders
Rheumatoid arthritis
Osteoarthritis
Low back and neck pain
Low back pain
Neck pain
Gout
Other musculoskeletal disorders
Other non-communicable diseases
Congenital anomalies
Neural tube defects
Congenital heart anomalies
Cleft lip and cleft palate
Down syndrome
Turner syndrome
Klinefelter syndrome
Other chromosomal abnormalities
Other congenital anomalies
Skin and subcutaneous diseases
Dermatitis (eczema)
Psoriasis
Cellulitis
Pyoderma
Scabies
Fungal skin diseases
Viral skin diseases
Acne vulgaris
Alopecia areata
Pruritus
Urticaria
Decubitus ulcer
Other skin and subcutaneous diseases
Sense organ diseases
Glaucoma
Cataract
Macular degeneration
Refraction and accommodation disorders
Age-related and other hearing loss
Other vision loss
Other sense organ diseases
Oral disorders
Deciduous caries
Permanent caries
Periodontal diseases
Edentulism and severe tooth loss
Other oral disorders
Sudden infant death syndrome
Injuries
Transport injuries
Road injuries
Pedestrian road injuries
Cyclist road injuries
Motorcyclist road injuries
Motor vehicle road injuries
Other road injuries
Other transport injuries
Unintentional injuries
Falls
Drowning
Fire, heat, and hot substances
Poisonings
Exposure to mechanical forces
Unintentional firearm injuries
Unintentional suffocation
Other exposure to mechanical forces
Adverse effects of medical treatment
Animal contact
Venomous animal contact
Non-venomous animal contact
Foreign body
Pulmonary aspiration and foreign body in airway
Foreign body in eyes
Foreign body in other body part
Environmental heat and cold exposure
Other unintentional injuries
Self-harm and interpersonal violence
Self-harm
Interpersonal violence
Assault by firearm
Assault by sharp object
Assault by other means
Forces of nature, war, and legal intervention
Exposure to forces of nature
Collective violence and legal intervention

## Sheet: 2015 HCRS DALY per 100k
2015 DALYs coded to HRCS health categories
	2015 DALYs	HCRS
	(per 100,000)	Blood	Cancer	Cardiovascular	Congenital Disorders	Ear	Eye	Infection	Inflammatory and Immune System	Injuries and Accidents	Mental Health	Metabolic and Endocrine	Musculoskeletal	Neurological	Oral and Gastrointestinal	Renal and Urogenital	Reproductive Health and Childbirth	Respiratory	Skin	Stroke	Generic Health Relevance	Other
All Causes	24894
Communicable, maternal, neonatal, and nutritional disorders	1531
HIV/AIDS and tuberculosis	33
Tuberculosis	12							12
HIV/AIDS	21							21
HIV disease - Tuberculosis	2							2
HIV disease resulting in other specified or unspecified diseases	19							19
Diarrhoea, lower respiratory infections, meningitis, and other common infectious diseases	750
Diarrhoeal diseases	34														34
Intestinal infectious diseases	0.2							0.2
Typhoid fever	0.03							0.03
Paratyphoid fever	0.04							0.04
Other intestinal infectious fevers	0.06							0.06
Lower respiratory infections	589							589
Upper respiratory infections	57							57
Otitis media	33							33
Meningitis	21
Pneumococcal meningitis	7							7
H influenzae type B meningitis	2							2
Meningococcal meningitis	9							9
Other meningitis	3							3
Encephalitis	8.6							8.6
Diphtheria	0							0
Whooping cough	0.7							0.7
Tetanus	0.06							0.06
Measles	0.003							0.003
Varicella	6							6
Neglected tropical diseases and malaria	1
Malaria	2e-07							2e-07
Chagas disease	0.06							0.06
Leishmaniasis	0							0
Visceral leishmaniasis	0							0
Cutaneous and mucocutaneous leishmaniasis	0							0
African trypanosomiasis	0							0
Schistosomiasis	0							0
Cysticercosis	0.09							0.09
Cystic echinococcosis	0							0
Lymphatic filiariasis	0							0
Onchoceriasis	0							0
Trachoma	0							0
Dengue	0							0
Yellow fever	0							0
Rabies	0.02							0.02
Intestinal nematode infections	0							0
Ascariasis	0							0
Trichuriasis	0							0
Hookworm disease	0							0
Food-borne trematodiases	0							0
Leprosy	2e-05							2e-05
Ebola	0							0
Other neglected tropical diseases	0.3							0.3
Maternal disorders	17
Maternal haemorrhage	2			1													1
Maternal sepsis and other maternal infections	0.8							0.266667	0.266667								0.266667
Hypertensive disorders of pregnancy	4			2													2
Obstructed labour	0.3																0.3
Abortion, miscarriage and ectopic pregnancy	2																2
Indirect maternal deaths	1																1
Late maternal deaths	0.7																0.7
Maternal deaths aggravated by HIV/AIDS	0.001							0.0005									0.0005
Other maternal disorders	5																5
Neonatal disorders	323
Preterm birth complications	231																231
Neonatal encephalopathy (birth asphyxia/trauma)	56																56
Sepsis and other infectious disorders of the newborn baby	8							2.66667	2.66667								2.66667
Hemolytic disease and other neonatal jaundice	3																1
Other neonatal disorders	25																25
Nutritional deficiencies	352
Protein-energy malnutrition	2											2
Iodine deficiency	18											18
Vitamin A deficiency	0											0
lron-deficiency anaemia	330	330
Other nutritional deficiencies	1											1
Other communicable, maternal, neonatal, and nutritional disorders	55
Sexually transmitted diseases excluding HIV	14
Syphilis	2							2
Sexually transmitted chlamydial diseases	5							5
Gonococcal infection	0.7							0.7
Trichomoniasis	1							1
Genital herpes	2							2
Other sexually transmitted diseases	2							2
Hepatitis	7
Acute hepatitis A	3							3
Acute hepatitis B	4							4
Acute hepatitis C	0.2							0.2
Acute hepatitis E	0.1							0.1
Other infectious diseases	34							34
Non-communicable diseases	21811
Neoplasms	4690
Lip and oral cavity cancer	51		51
Nasopharynx cancer	19		19
Other pharynx cancer	33		33
Esophageal cancer	223		223
Stomach cancer	171		171
Colon and rectum cancer	470		470
Liver cancer	118
Liver cancer due to hepatitis B	25		25
Liver cancer due to hepatitis C	39		39
Liver cancer due to alcohol use	44		44
Liver cancer due to other causes	10		10
Gallbladder and biliary tract cancer	44		44
Pancreatic cancer	250		250
Larynx cancer	26		26
Tracheal, bronchus, and lung cancer	995		995
Malignant skin melanoma	91		91
Non-melanoma skin cancer	27
Non-melanoma skin cancer (squamous-cell carcinoma)	26		26
Non-melanoma skin cancer (basal-cell carcinoma)	0.3		0.3
Breast cancer	485		485
Cervical cancer	55		55
Uterine cancer	45		45
Ovarian cancer	150		150
Prostate cancer	280		280
Testicular cancer	6		6
Kidney cancer	109		109
Bladder cancer	127		127
Brain and nervous system cancer	168		168
Thyroid cancer	13		13
Mesothelioma	84		84
Hodgkin lymphoma	18		18
Non-Hodgkin lymphoma	164		164
Multiple myeloma	83		83
Leukemia	211
Acute lymphoid leukemia	29		29
Chronic lymphoid leukemia	47		47
Acute myeloid leukemia	113		113
Chronic myeloid leukemia	22		22
Other neoplasms	175		175
Cardiovascular and circulatory diseases	3921
Rheumatic heart disease	32			32
Ischaemic heart disease	2015			2015
Cerebrovascular disease	955
lschaemic stroke	470																			470
Haemorrhagic and other non-ischaemic stroke	485																			485
Hypertensive heart disease	73			73
Cardiomyopathy and myocarditis	93			93
Atrial fibrillation and flutter	185			185
Aortic aneurysm	153			153
Peripheral vascular disease	56			56
Endocarditis	32			32
Other cardiovascular and circulatory diseases	326			326
Chronic respiratory diseases	1516
Chronic obstructive pulmonary disease	854																	854
Pneumoconiosis	9																	9
Silicosis	0.4																	0.4
Asbestosis	4																	4
Coal workers pneumoconiosis	2																	2
Other pneumoconiosis	2																	2
Asthma	525																	525
Interstitial lung disease and pulmonary sarcoidosis	111																	111
Other chronic respiratory diseases	17																	17
Cirrhosis of the liver	378
Cirrhosis of the liver secondary to hepatitis B	48														48
Cirrhosis of the liver secondary to hepatitis C	120														120
Cirrhosis of the liver secondary to alcohol use	171														171
Other cirrhosis of the liver	39														39
Digestive diseases (except cirrhosis)	633
Peptic ulcer disease	91														91
Gastritis and duodenitis	72														72
Appendicitis	6														6
Paralytic ileus and intestinal obstruction without hernia	44														44
Inguinal or femoral hernia	20														20
Non-infective inflammatory bowel disease	121														121
Vascular disorders of intestine	57														57
Gallbladder and bile duct disease	51														51
Pancreatitis	44														44
Other digestive diseases	126														126
Neurological disorders	1988
Alzheimer's disease and other dementias	787													787
Parkinson's disease	96													96
Epilepsy	129													129
Multiple sclerosis	99													99
Motor neuron disease	67													67
Migraine	541													541
Tension-type headache	30													30
Medication overuse headache	176													176
Other neurological disorders	63													63
Mental and substance use disorders	2412
Schizophrenia	197										197
Alcohol use disorders	134										134
Drug use disorders	426
Opioid use disorders	273										273
Cocaine use disorders	34										34
Amphetamine use disorders	42										42
Cannabis use disorders	14										14
Other drug use disorders	63										63
Depressive disorders	708
Major depressive disorder	556										556
Dysthymia	152										152
Bipolar affective disorder	155										155
Anxiety disorders	366										366
Eating disorders	36										36
Anorexia nervosa	12										12
Bulimia nervosa	24										24
Autism spectrum disorders	135
Autism	83										83
Asperger's syndrome and other autism spectrum disorders	52										52
Attention deficit hyperactivity disorder	8										8
Conduct disorder	63										63
Idiopathic developmental intellectual disability	36										36
Other mental and substance use disorders	148										148
Diabetes, urogenital, blood, and endocrine diseases	1245
Diabetes mellitus	378											378
Acute glomerulonephritis	0.6															0.6
Chronic kidney diseases	244
Chronic kidney disease due to diabetes mellitus	63															63
Chronic kidney disease due to hypertension	47															47
Chronic kidney disease due to glomerulonephritis	64															64
Chronic kidney disease unspecified	70															70
Urinary diseases and male infertility	262
Interstitial nephritis and urinary tract infections	104															104
Urolithiasis	6															6
Benign prostatic hyperplasia	143															143
Male infertility	2																2
Other urinary diseases	8															8
Gynaecological diseases	168
Uterine fibroids	34															34
Polycystic ovarian syndrome	9											9
Female infertility	1																1
Endometriosis	45															45
Genital prolapse	11															11
Premenstrual syndrome	43															43
Other gynaecological diseases	24															24
Haemoglobinopathies and haemolytic anaemias	82
Thalassaemias	2	2
Thalassemias trait	44	44
Sickle cell disorders	3	3
Sickle cell trait	11	11
G6PD deficiency	1	0.333333			0.333333							0.333333
G6PD trait	0.4	0.4
Other haemoglobinopathies and haemolytic anaemias	21	21
Other endocrine, nutritional, blood, and immune disorders	110	36.6667							36.6667			36.6667
Musculoskeletal disorders	2869
Rheumatoid arthritis	170												170
Osteoarthritis	245												245
Low back and neck pain	1910
Low back pain	1169												1169
Neck pain	742												742
Gout	32												32
Other musculoskeletal disorders	512												512
Other non-communicable diseases	2162
Congenital anomalies	336
Neural tube defects	15				15
Congenital heart anomalies	93				93
Cleft lip and cleft palate	1				1
Down's syndrome	25				25
Turner syndrome	0.08				0.08
Klinefelter syndrome	0.02				0.02
Other chromosomal abnormalities	36				36
Other congenital anomalies	165				165
Skin and subcutaneous diseases	603
Dermatitis	147																		147
Psoriasis	116																		116
Cellulitis	19							9.5											9.5
Pyoderma	13							6.5											6.5
Scabies	1							0.5											0.5
Fungal skin diseases	25							12.5											12.5
Viral skin diseases	71							35.5											35.5
Acne vulgaris	77																		77
Alopecia areata	13																		13
Pruritus	11																		11
Urticaria	37																		37
Decubitus ulcer	6																		6
Other skin and subcutaneous diseases	67																		67
Sense organ diseases	840
Glaucoma	7						7
Cataracts	22						22
Macular degeneration	20						20
Refraction and accommodation disorders	114						114
Other hearing loss	531					531
Other vision loss	16						16
Other sense organ diseases	130					43.3333	43.3333								43.3333
Oral disorders	353
Deciduous caries	2														2
Permanent caries	42														42
Periodontal disease	51														51
Edentulism	201														201
Other oral disorders	57														57
Sudden infant death syndrome	29																29
Injuries	1552
Transport injuries	291
Road injury	276
Pedestrian injury by road vehicle	45									45
Cyclist road injuries	31									31
Motorcyclist road injuries	57									57
Motor vehicle road injuries	140									140
Other road injury	4									4
Other transport injury	15									15
Unintentional injuries other than transport injuries	865
Falls	454									454
Drowning	22									22
Fire, heat, and hot substances	38									38
Poisonings	21									21
Exposure to mechanical forces	87
Unintentional firearm injuries	7									7
Unintentional suffocation	16									16
Other exposure to mechanical forces	64									64
Adverse effects of medical treatment	87									87
Animal contact	5
Animal contact (venomous)	1									1
Animal contact (non-venomous)	4									4
Foreign body	34									34
Pulmonary aspiration and foreign body in airway	27									27
Foreign body in eyes	0.7									0.7
Foreign body in other body part	6									6
Environmental heat and cold exposure	13									13
Unintentional injuries not classified elsewhere	104									104
Self-harm and interpersonal violence	385
Self-harm	345									345
Interpersonal violence	40
Assault by firearm	4									4
Assault by sharp object	7									7
Assault by other means	28									28
Forces of nature, war, and legal intervention	10																					10
Exposure to forces of nature	0.2																					0.2
Collective violence and legal intervention	10																					10
		448.4	4690.3	2968	335.433	574.333	222.333	891.597	39.6	1574.7	2448	445	2870	1988	1440.33	662.6	359.934	1524.4	538.5	955	0	20.2
		1.80124	18.8411	11.9226	1.34745	2.30712	0.89312	3.58157	0.159074	6.32562	9.83369	1.78758	11.5289	7.98586	5.78587	2.66169	1.44587	6.12356	2.16317	3.83627	0	0.0811441
2015
Chapter	Count	Percent
Blood	448.4	1.80124
Cancer	4690.3	18.8411
Cardiovascular	2968	11.9226
Congenital Disorders	335.433	1.34745
Ear	574.333	2.30712
Eye	222.333	0.89312
Infection	891.597	3.58157
Inflammatory and Immune System	39.6	0.159074
Injuries and Accidents	1574.7	6.32562
Mental Health	2448	9.83369
Metabolic and Endocrine	445	1.78758
Musculoskeletal	2870	11.5289
Neurological	1988	7.98586
Oral and Gastrointestinal	1440.33	5.78587
Renal and Urogenital	662.6	2.66169
Reproductive Health and Childbirth	359.934	1.44587
Respiratory	1524.4	6.12356
Skin	538.5	2.16317
Stroke	955	3.83627
Generic Health Relevance	0	0
Other	20.2	0.0811441
	Total	100.412

## Sheet: HTA spend (all) - raw data
HTA Programme spend (1/4/11 - 31/3/16) - raw data
Programme	Funding Type	Taxonomy	Chapter	Description	NETSCCID	Apportioned Cost (£)	Classification Proportion	Fund Decision Date	RCT
HTA	Researcher Led	HRCS Health	01	Blood	10/104/06	1097847	0.5	2011-07-20	Y
HTA	Researcher Led	HRCS Health	01	Blood	11/92/17	80601	0.33	2012-11-01	not
HTA	Commissioned	HRCS Health	02	Cancer	98/04/501	62515	0.5	2013-06-28	Y
HTA	Commissioned	HRCS Health	02	Cancer	09/61/501	50270	1	2014-02-19	Y
HTA	Commissioned	HRCS Health	02	Cancer	10/34/501	3373808	1	2014-11-19	Y
HTA	Researcher Led	HRCS Health	02	Cancer	10/50/42	635413	1	2011-05-04	Y
HTA	Researcher Led	HRCS Health	02	Cancer	10/50/49	1980298	1	2011-05-04	Y
HTA	Researcher Led	HRCS Health	02	Cancer	10/50/65	408062	1	2011-05-04	Y
HTA	Researcher Led	HRCS Health	02	Cancer	10/57/55	126348	1	2011-07-20	Y
HTA	Commissioned	HRCS Health	02	Cancer	10/68/01	1065700	1	2011-07-05	not
HTA	Researcher Led	HRCS Health	02	Cancer	10/104/07	1420386	1	2011-11-02	Y
HTA	Commissioned	HRCS Health	02	Cancer	10/136/01	281029	1	2011-07-05	not
HTA	Commissioned	HRCS Health	02	Cancer	10/145/01	334135	0.5	2012-01-17	Y
HTA	Commissioned	HRCS Health	02	Cancer	11/25/03	2107443	1	2012-10-17	Y
HTA	Researcher Led	HRCS Health	02	Cancer	11/36/16	3378501	1	2012-10-31	Y
HTA	Commissioned	HRCS Health	02	Cancer	11/60/01	132141	0.25	2012-07-10	Y
HTA	Commissioned	HRCS Health	02	Cancer	11/67/01	1031483	1	2012-07-10	Y
HTA	Researcher Led	HRCS Health	02	Cancer	11/92/01	138698	1	2012-11-01	Y
HTA	Commissioned	HRCS Health	02	Cancer	11/93/01	62969	0.25	2012-10-17	not
HTA	Commissioned	HRCS Health	02	Cancer	11/107/01	310337	1	2012-07-10	Y
HTA	Commissioned	HRCS Health	02	Cancer	11/108/06	559919	1	2012-10-17	Y
HTA	Commissioned	HRCS Health	02	Cancer	11/111/02	292330	0.5	2012-10-17	Y
HTA	Researcher Led	HRCS Health	02	Cancer	11/136/52	309434	0.2	2014-07-16	Y
HTA	Researcher Led	HRCS Health	02	Cancer	11/136/81	88782	1	2012-05-30	Y
HTA	Researcher Led	HRCS Health	02	Cancer	11/136/83	50178	1	2012-05-30	Y
HTA	Researcher Led	HRCS Health	02	Cancer	11/136/120	196063	1	2012-05-30	not
HTA	Commissioned	HRCS Health	02	Cancer	11/142/02	2381443	1	2013-03-06	Y
HTA	Researcher Led	HRCS Health	02	Cancer	12/01/38	3124812	1	2013-01-10	Y
HTA	Commissioned	HRCS Health	02	Cancer	12/19/04	1373432	1	2013-03-06	Y
HTA	Researcher Led	HRCS Health	02	Cancer	12/35/17	2935418	1	2013-03-13	Y
HTA	Researcher Led	HRCS Health	02	Cancer	12/35/29	533798	0.5	2013-03-13	Y
HTA	Researcher Led	HRCS Health	02	Cancer	12/35/32	332173	1	2013-03-13	Y
HTA	Researcher Led	HRCS Health	02	Cancer	12/35/54	685011	1	2014-03-19	Y
HTA	Commissioned	HRCS Health	02	Cancer	12/137/05	108720	0.2	2013-07-03	not
HTA	Commissioned	HRCS Health	02	Cancer	12/139/12	48819	0.2	2013-07-03	Y
HTA	Researcher Led	HRCS Health	02	Cancer	12/167/135	240886	0.25	2013-11-21	Y
HTA	Researcher Led	HRCS Health	02	Cancer	12/173/14	1369661	1	2013-11-21	Y
HTA	Researcher Led	HRCS Health	02	Cancer	13/04/03	1642978	1	2014-03-19	Y
HTA	Commissioned	HRCS Health	02	Cancer	13/13/01	1035738	1	2013-11-06	not
HTA	Commissioned	HRCS Health	02	Cancer	13/20/01	831611	1	2015-07-08	not
HTA	Commissioned	HRCS Health	02	Cancer	13/84/10	664224	0.5	2014-03-05	Y
HTA	Commissioned	HRCS Health	02	Cancer	13/140/05	508208	0.5	2014-07-02	Y
HTA	Commissioned	HRCS Health	02	Cancer	13/153/04	1762782	1	2014-11-05	Y
HTA	Researcher Led	HRCS Health	02	Cancer	14/08/60	1461432	1	2015-03-11	Y
HTA	Commissioned	HRCS Health	02	Cancer	14/28/02	1061261	1	2015-03-11	Y
HTA	Commissioned	HRCS Health	02	Cancer	14/31/04	1270660	1	2014-11-05	not
HTA	Commissioned	HRCS Health	02	Cancer	14/42/01	119631	0.2	2014-11-05	Y
HTA	Researcher Led	HRCS Health	02	Cancer	14/49/13	258455	1	2015-12-11	Y
HTA	Researcher Led	HRCS Health	02	Cancer	14/140/78	2119632	1	2015-03-11	Y
HTA	Researcher Led	HRCS Health	02	Cancer	14/140/84	274695	1	2015-03-19	Y
HTA	Researcher Led	HRCS Health	02	Cancer	14/192/53	1908190	1	2015-07-15	Y
HTA	Researcher Led	HRCS Health	02	Cancer	15/57/85	417803	0.25	2016-03-16	Y
HTA	Researcher Led	HRCS Health	02	Cancer	15/57/160	613595	0.5	2016-03-16	Y
HTA	Commissioned	HRCS Health	02	Cancer	15/59/47	204868	0.5	2015-09-29	Y
HTA	Commissioned	HRCS Health	02	Cancer	15/111/01	455404	0.25	2016-03-16	Y
HTA	Commissioned	HRCS Health	03	Cardiovascular	06/45/501	248740	1	2013-06-01	Y
HTA	Researcher Led	HRCS Health	03	Cardiovascular	09/55/63	2691954	1	2011-11-02	Y
HTA	Researcher Led	HRCS Health	03	Cardiovascular	10/57/46	948955	1	2011-07-20	Y
HTA	Researcher Led	HRCS Health	03	Cardiovascular	10/57/67	1395309	1	2012-07-18	Y
HTA	Commissioned	HRCS Health	03	Cardiovascular	10/62/03	2418724	1	2011-07-05	Y
HTA	Commissioned	HRCS Health	03	Cardiovascular	10/65/02	290002	0.5	2011-07-05	not
HTA	Commissioned	HRCS Health	03	Cardiovascular	10/94/02	226482	1	2011-09-27	not
HTA	Commissioned	HRCS Health	03	Cardiovascular	10/145/01	334135	0.5	2012-01-17	Y
HTA	Researcher Led	HRCS Health	03	Cardiovascular	11/36/41	2067458	1	2012-11-01	Y
HTA	Researcher Led	HRCS Health	03	Cardiovascular	11/36/46	459553	1	2012-04-25	Y
HTA	Commissioned	HRCS Health	03	Cardiovascular	11/60/01	132141	0.25	2012-07-10	Y
HTA	Researcher Led	HRCS Health	03	Cardiovascular	11/92/15	2436296	1	2012-11-01	Y
HTA	Researcher Led	HRCS Health	03	Cardiovascular	11/92/17	80601	0.33	2012-11-01	not
HTA	Commissioned	HRCS Health	03	Cardiovascular	11/93/01	62969	0.25	2012-10-17	not
HTA	Commissioned	HRCS Health	03	Cardiovascular	11/102/03	355950	1	2012-10-17	not
HTA	Researcher Led	HRCS Health	03	Cardiovascular	11/129/61	190019	0.5	2012-07-18	Y
HTA	Researcher Led	HRCS Health	03	Cardiovascular	11/129/197	784641	0.5	2012-11-08	Y
HTA	Researcher Led	HRCS Health	03	Cardiovascular	11/136/14	126672	1	2012-05-30	not
HTA	Researcher Led	HRCS Health	03	Cardiovascular	11/136/52	309434	0.2	2014-07-16	Y
HTA	Commissioned	HRCS Health	03	Cardiovascular	11/147/03	1641016	1	2013-03-06	not
HTA	Commissioned	HRCS Health	03	Cardiovascular	12/25/03	858879	0.5	2013-03-06	Y
HTA	Researcher Led	HRCS Health	03	Cardiovascular	12/35/45	2024095	1	2013-03-13	Y
HTA	Researcher Led	HRCS Health	03	Cardiovascular	12/127/126	2751277	1	2013-07-24	Y
HTA	Commissioned	HRCS Health	03	Cardiovascular	12/137/05	108720	0.2	2013-07-03	not
HTA	Commissioned	HRCS Health	03	Cardiovascular	12/139/12	48819	0.2	2013-07-03	Y
HTA	Researcher Led	HRCS Health	03	Cardiovascular	12/167/102	2099813	1	2014-03-19	Y
HTA	Researcher Led	HRCS Health	03	Cardiovascular	12/167/135	240886	0.25	2013-11-21	Y
HTA	Commissioned	HRCS Health	03	Cardiovascular	12/189/06	229482	0.5	2013-07-03	Y
HTA	Researcher Led	HRCS Health	03	Cardiovascular	13/04/108	2058508	1	2014-03-19	Y
HTA	Commissioned	HRCS Health	03	Cardiovascular	13/21/01	344098	0.5	2014-03-19	not
HTA	Commissioned	HRCS Health	03	Cardiovascular	13/81/02	1938633	1	2014-07-02	Y
HTA	Commissioned	HRCS Health	03	Cardiovascular	13/87/08	341649	1	2014-03-05	Y
HTA	Commissioned	HRCS Health	03	Cardiovascular	14/42/01	119631	0.2	2014-11-05	Y
HTA	Researcher Led	HRCS Health	03	Cardiovascular	14/49/159	954355	1	2015-07-08	Y
HTA	Researcher Led	HRCS Health	03	Cardiovascular	14/140/61	1950733	1	2015-03-19	Y
HTA	Commissioned	HRCS Health	03	Cardiovascular	14/179/01	226643	1	2014-12-03	not
HTA	Researcher Led	HRCS Health	03	Cardiovascular	14/192/89	431934	1	2015-07-15	not
HTA	Researcher Led	HRCS Health	03	Cardiovascular	14/192/110	1515414	1	2015-07-15	Y
HTA	Researcher Led	HRCS Health	03	Cardiovascular	15/57/32	174473	0.5	2016-03-16	not
HTA	Researcher Led	HRCS Health	03	Cardiovascular	15/57/85	417803	0.25	2016-03-16	Y
HTA	Commissioned	HRCS Health	03	Cardiovascular	15/111/01	455404	0.25	2016-03-16	Y
HTA	Commissioned	HRCS Health	04	Congenital Disorders	11/62/02	464815	1	2012-07-10	not
HTA	Researcher Led	HRCS Health	04	Congenital Disorders	14/22/23	1463336	1	2015-03-19	Y
HTA	Commissioned	HRCS Health	05	Ear	10/63/03	704362	1	2011-07-05	not
HTA	Researcher Led	HRCS Health	05	Ear	2026-01-11	1243473	1	2012-02-01	Y
HTA	Commissioned	HRCS Health	06	Eye	07/36/501	302158	1	2014-02-21	Y
HTA	Researcher Led	HRCS Health	06	Eye	09/104/40	1953945	1	2011-05-04	Y
HTA	Researcher Led	HRCS Health	06	Eye	10/57/22	214200	1	2011-07-20	not
HTA	Commissioned	HRCS Health	06	Eye	10/66/01	217715	0.5	2011-07-05	not
HTA	Commissioned	HRCS Health	06	Eye	11/21/02	192744	0.5	2012-04-18	not
HTA	Researcher Led	HRCS Health	06	Eye	11/92/03	2171104	1	2013-07-24	Y
HTA	Researcher Led	HRCS Health	06	Eye	11/129/195	416543	1	2012-04-25	Y
HTA	Researcher Led	HRCS Health	06	Eye	11/129/245	330176	1	2012-11-08	not
HTA	Researcher Led	HRCS Health	06	Eye	12/35/38	1760569	1	2013-03-13	Y
HTA	Researcher Led	HRCS Health	06	Eye	12/35/64	905931	1	2013-03-13	Y
HTA	Commissioned	HRCS Health	06	Eye	12/142/07	2219358	1	2013-07-03	not
HTA	Researcher Led	HRCS Health	06	Eye	1946-04-13	1372837	1	2014-03-19	Y
HTA	Commissioned	HRCS Health	06	Eye	13/142/04	498956	0.5	2015-03-11	Y
HTA	Researcher Led	HRCS Health	06	Eye	14/49/84	894797	0.5	2015-07-15	Y
HTA	Commissioned	HRCS Health	06	Eye	15/42/08	374644	0.5	2016-03-02	not
HTA	Commissioned	HRCS Health	06	Eye	15/97/02	1145386	1	2016-03-02	not
HTA	Commissioned	HRCS Health	07	Infection	98/04/501	62515	0.5	2013-06-28	Y
HTA	Researcher Led	HRCS Health	07	Infection	09/55/52	1145906	0.5	2011-05-04	Y
HTA	Researcher Led	HRCS Health	07	Infection	10/57/14	1404308	0.5	2011-07-20	Y
HTA	Researcher Led	HRCS Health	07	Infection	10/104/25	1333031	1	2011-11-02	Y
HTA	Commissioned	HRCS Health	07	Infection	10/146/01	179406	1	2012-01-17	not
HTA	Researcher Led	HRCS Health	07	Infection	2025-01-11	1361913	0.5	2012-02-01	Y
HTA	Researcher Led	HRCS Health	07	Infection	11/36/29	976642	1	2012-04-25	Y
HTA	Commissioned	HRCS Health	07	Infection	11/46/03	197646	1	2011-10-18	not
HTA	Commissioned	HRCS Health	07	Infection	11/46/07	325480	1	2011-10-18	not
HTA	Commissioned	HRCS Health	07	Infection	11/46/09	434563	1	2011-10-18	not
HTA	Commissioned	HRCS Health	07	Infection	11/46/12	64916	1	2011-10-18	not
HTA	Commissioned	HRCS Health	07	Infection	11/46/14	1658057	1	2011-10-18	Y
HTA	Commissioned	HRCS Health	07	Infection	11/46/21	168464	1	2011-10-18	not
HTA	Commissioned	HRCS Health	07	Infection	11/46/22	232486	1	2011-10-18	not
HTA	Commissioned	HRCS Health	07	Infection	11/46/23	241134	1	2011-10-18	not
HTA	Commissioned	HRCS Health	07	Infection	11/72/01	1780854	1	2012-07-10	Y
HTA	Commissioned	HRCS Health	07	Infection	11/97/01	262510	1	2012-04-18	not
HTA	Researcher Led	HRCS Health	07	Infection	11/129/187	1233565	1	2012-11-08	Y
HTA	Researcher Led	HRCS Health	07	Infection	11/129/261	836339	1	2012-04-25	Y
HTA	Researcher Led	HRCS Health	07	Infection	11/136/108	61850	1	2012-05-30	Y
HTA	Commissioned	HRCS Health	07	Infection	12/17/05	361993	1	2013-03-06	not
HTA	Researcher Led	HRCS Health	07	Infection	12/127/10	1293758	1	2013-07-24	Y
HTA	Commissioned	HRCS Health	07	Infection	12/138/02	498680	1	2013-07-03	not
HTA	Commissioned	HRCS Health	07	Infection	12/146/06	1678739	1	2013-07-03	Y
HTA	Researcher Led	HRCS Health	07	Infection	12/167/02	1856285	1	2013-11-21	Y
HTA	Commissioned	HRCS Health	07	Infection	12/191/05	246011	0.5	2013-11-06	not
HTA	Commissioned	HRCS Health	07	Infection	12/200/04	444264	1	2013-07-03	Y
HTA	Researcher Led	HRCS Health	07	Infection	13/04/105	471982	1	2014-07-16	Y
HTA	Commissioned	HRCS Health	07	Infection	13/17/04	238642	0.5	2014-03-19	Y
HTA	Researcher Led	HRCS Health	07	Infection	13/34/14	296106	1	2014-02-18	not
HTA	Researcher Led	HRCS Health	07	Infection	13/34/64	1595352	1	2014-02-18	Y
HTA	Researcher Led	HRCS Health	07	Infection	13/82/04	491577	0.5	2014-06-03	Y
HTA	Researcher Led	HRCS Health	07	Infection	13/88/10	533580	1	2014-06-03	Y
HTA	Researcher Led	HRCS Health	07	Infection	13/88/11	2532730	1	2014-06-03	Y
HTA	Researcher Led	HRCS Health	07	Infection	13/88/13	1508809	1	2014-06-03	Y
HTA	Researcher Led	HRCS Health	07	Infection	13/88/21	956481	1	2014-11-19	Y
HTA	Researcher Led	HRCS Health	07	Infection	13/96/07	653012	0.5	2014-03-19	Y
HTA	Commissioned	HRCS Health	07	Infection	13/140/05	508208	0.5	2014-07-02	Y
HTA	Researcher Led	HRCS Health	07	Infection	14/49/154	983557	0.5	2015-07-15	Y
HTA	Commissioned	HRCS Health	07	Infection	14/172/01	202144	0.33	2015-07-08	Y
HTA	Commissioned	HRCS Health	07	Infection	15/44/01	516030	1	2016-03-02	Y
HTA	Researcher Led	HRCS Health	07	Infection	15/57/32	174473	0.5	2016-03-16	not
HTA	Commissioned	HRCS Health	07	Infection	15/59/47	204868	0.5	2015-09-29	Y
HTA	Commissioned	HRCS Health	07	Infection	15/99/02	795982	0.5	2016-03-02	Y
HTA	Commissioned	HRCS Health	07	Infection	15/110/02	1485421	1	2016-03-02	Y
HTA	Commissioned	HRCS Health	08	Inflammatory and Immune System	14/167/01	273179	1	2015-03-11	Y
HTA	Commissioned	HRCS Health	08	Inflammatory and Immune System	15/99/02	795982	0.5	2016-03-02	Y
HTA	Researcher Led	HRCS Health	09	Injuries and Accidents	06/404/502	159625	1	2013-03-26	Y
HTA	Researcher Led	HRCS Health	09	Injuries and Accidents	07/37/501	239206	1	2013-06-28	Y
HTA	Researcher Led	HRCS Health	09	Injuries and Accidents	10/57/20	2180337	1	2011-07-20	Y
HTA	Researcher Led	HRCS Health	09	Injuries and Accidents	10/57/21	973965	0.5	2011-07-20	Y
HTA	Researcher Led	HRCS Health	09	Injuries and Accidents	1930-01-11	1007827	1	2012-02-01	Y
HTA	Commissioned	HRCS Health	09	Injuries and Accidents	11/33/03	519537	1	2012-04-18	Y
HTA	Researcher Led	HRCS Health	09	Injuries and Accidents	11/36/37	2284684	1	2012-04-25	Y
HTA	Commissioned	HRCS Health	09	Injuries and Accidents	11/66/02	536954	1	2012-07-10	Y
HTA	Commissioned	HRCS Health	09	Injuries and Accidents	11/110/01	133347	0.5	2012-04-18	not
HTA	Researcher Led	HRCS Health	09	Injuries and Accidents	11/136/04	1297692	1	2012-05-30	Y
HTA	Researcher Led	HRCS Health	09	Injuries and Accidents	12/35/57	1412561	1	2013-07-24	Y
HTA	Commissioned	HRCS Health	09	Injuries and Accidents	12/145/04	417850	1	2013-07-24	Y
HTA	Commissioned	HRCS Health	09	Injuries and Accidents	13/15/02	603480	0.5	2014-03-05	Y
HTA	Commissioned	HRCS Health	09	Injuries and Accidents	13/19/06	820997	1	2014-03-05	not
HTA	Commissioned	HRCS Health	09	Injuries and Accidents	13/78/02	256504	0.5	2014-07-02	not
HTA	Researcher Led	HRCS Health	09	Injuries and Accidents	13/115/29	1835342	1	2015-07-15	Y
HTA	Researcher Led	HRCS Health	09	Injuries and Accidents	14/49/149	718067	1	2015-07-08	Y
HTA	Researcher Led	HRCS Health	09	Injuries and Accidents	14/140/63	566388	0.5	2015-03-11	Y
HTA	Commissioned	HRCS Health	09	Injuries and Accidents	14/190/01	920857	1	2014-06-03	Y
HTA	Researcher Led	HRCS Health	09	Injuries and Accidents	14/199/14	1655969	1	2015-07-15	Y
HTA	Commissioned	HRCS Health	09	Injuries and Accidents	15/27/01	1248593	1	2015-11-04	Y
HTA	Commissioned	HRCS Health	09	Injuries and Accidents	15/43/07	1019465	0.5	2016-03-02	Y
HTA	Commissioned	HRCS Health	09	Injuries and Accidents	15/59/22	235842	1	2015-09-29	Y
HTA	Commissioned	HRCS Health	10	Mental Health	06/43/504	169551	1	2013-06-18	Y
HTA	Researcher Led	HRCS Health	10	Mental Health	06/404/501	146527	1	2012-12-18	Y
HTA	Researcher Led	HRCS Health	10	Mental Health	08/14/99	62502	0.5	2015-10-01	Y
HTA	Researcher Led	HRCS Health	10	Mental Health	10/50/14	1871570	1	2011-05-04	Y
HTA	Researcher Led	HRCS Health	10	Mental Health	10/57/24	606441	0.5	2011-07-20	Y
HTA	Researcher Led	HRCS Health	10	Mental Health	10/57/43	887105	1	2011-07-20	Y
HTA	Commissioned	HRCS Health	10	Mental Health	10/101/02	1918696	1	2011-09-27	Y
HTA	Commissioned	HRCS Health	10	Mental Health	10/102/03	335172	0.5	2011-09-27	not
HTA	Commissioned	HRCS Health	10	Mental Health	10/103/01	1620670	1	2011-09-27	Y
HTA	Researcher Led	HRCS Health	10	Mental Health	10/104/13	1428449	1	2011-11-02	Y
HTA	Researcher Led	HRCS Health	10	Mental Health	10/104/20	1445854	1	2011-11-02	Y
HTA	Researcher Led	HRCS Health	10	Mental Health	10/104/34	1207488	1	2012-02-01	Y
HTA	Researcher Led	HRCS Health	10	Mental Health	10/104/41	168129	1	2011-11-02	not
HTA	Researcher Led	HRCS Health	10	Mental Health	10/104/51	534959	1	2011-11-02	Y
HTA	Researcher Led	HRCS Health	10	Mental Health	10/104/501	1299474	1	2014-07-16	Y
HTA	Commissioned	HRCS Health	10	Mental Health	10/140/02	315620	1	2011-07-05	not
HTA	Commissioned	HRCS Health	10	Mental Health	10/141/02	159196	1	2011-07-05	not
HTA	Commissioned	HRCS Health	10	Mental Health	10/142/01	92950	0.5	2011-07-05	not
HTA	Commissioned	HRCS Health	10	Mental Health	11/22/03	266566	1	2011-09-27	not
HTA	Commissioned	HRCS Health	10	Mental Health	11/35/06	243444	1	2012-04-18	not
HTA	Commissioned	HRCS Health	10	Mental Health	11/95/03	85753	0.5	2012-04-18	not
HTA	Commissioned	HRCS Health	10	Mental Health	11/110/01	133347	0.5	2012-04-18	not
HTA	Researcher Led	HRCS Health	10	Mental Health	11/129/76	2123890	1	2012-04-25	Y
HTA	Researcher Led	HRCS Health	10	Mental Health	11/136/52	309434	0.2	2014-07-16	Y
HTA	Commissioned	HRCS Health	10	Mental Health	11/143/01	827431	1	2013-03-06	Y
HTA	Commissioned	HRCS Health	10	Mental Health	11/148/01	977347	1	2013-03-06	Y
HTA	Commissioned	HRCS Health	10	Mental Health	12/26/01	1005165	0.5	2013-03-06	Y
HTA	Commissioned	HRCS Health	10	Mental Health	12/28/05	1005340	0.5	2013-03-06	Y
HTA	Researcher Led	HRCS Health	10	Mental Health	12/35/61	99597	0.33	2013-11-21	Y
HTA	Commissioned	HRCS Health	10	Mental Health	12/150/04	528632	1	2013-07-03	not
HTA	Researcher Led	HRCS Health	10	Mental Health	12/167/95	450858	1	2013-11-21	Y
HTA	Commissioned	HRCS Health	10	Mental Health	12/189/06	229482	0.5	2013-07-03	Y
HTA	Commissioned	HRCS Health	10	Mental Health	12/190/05	583500	0.5	2013-11-06	Y
HTA	Commissioned	HRCS Health	10	Mental Health	12/194/01	534555	1	2013-11-06	Y
HTA	Researcher Led	HRCS Health	10	Mental Health	1933-04-13	1535067	1	2014-03-19	Y
HTA	Commissioned	HRCS Health	10	Mental Health	13/14/01	216008	0.5	2014-03-05	Y
HTA	Commissioned	HRCS Health	10	Mental Health	13/17/04	238642	0.5	2014-03-19	Y
HTA	Commissioned	HRCS Health	10	Mental Health	13/28/02	424172	1	2013-11-06	Y
HTA	Commissioned	HRCS Health	10	Mental Health	13/86/03	2014480	1	2014-03-19	Y
HTA	Researcher Led	HRCS Health	10	Mental Health	13/115/48	1807618	1	2014-11-19	Y
HTA	Researcher Led	HRCS Health	10	Mental Health	13/115/76	743690	0.5	2014-07-16	Y
HTA	Commissioned	HRCS Health	10	Mental Health	13/146/02	838843	0.5	2014-07-02	Y
HTA	Commissioned	HRCS Health	10	Mental Health	13/154/04	817696	1	2014-11-05	Y
HTA	Commissioned	HRCS Health	10	Mental Health	13/155/05	1280552	1	2014-11-05	Y
HTA	Commissioned	HRCS Health	10	Mental Health	14/29/01	485127	1	2015-03-11	Y
HTA	Commissioned	HRCS Health	10	Mental Health	14/43/02	418442	1	2014-11-05	Y
HTA	Researcher Led	HRCS Health	10	Mental Health	14/49/34	636204	1	2014-12-17	Y
HTA	Researcher Led	HRCS Health	10	Mental Health	14/49/94	205942	1	2014-12-17	not
HTA	Researcher Led	HRCS Health	10	Mental Health	14/68/08	884864	0.5	2015-03-19	Y
HTA	Researcher Led	HRCS Health	10	Mental Health	14/68/09	1781924	1	2015-03-19	Y
HTA	Commissioned	HRCS Health	10	Mental Health	14/170/01	641747	1	2015-03-11	Y
HTA	Commissioned	HRCS Health	10	Mental Health	14/172/01	202144	0.33	2015-07-08	Y
HTA	Researcher Led	HRCS Health	10	Mental Health	14/186/01	1459421	1	2015-07-15	Y
HTA	Researcher Led	HRCS Health	10	Mental Health	14/192/97	1258856	1	2015-07-15	Y
HTA	Commissioned	HRCS Health	10	Mental Health	14/222/02	1075315	1	2015-07-08	Y
HTA	Commissioned	HRCS Health	10	Mental Health	15/31/04	601481	1	2016-03-16	Y
HTA	Commissioned	HRCS Health	10	Mental Health	15/38/04	1371954	1	2015-11-04	Y
HTA	Commissioned	HRCS Health	10	Mental Health	15/106/04	1193553	1	2016-03-02	Y
HTA	Commissioned	HRCS Health	10	Mental Health	15/107/02	451616	1	2016-03-02	not
HTA	Commissioned	HRCS Health	10	Mental Health	15/118/01	484959	1	2016-03-16	Y
HTA	Researcher Led	HRCS Health	11	Metabolic and Endocrine	10/57/08	98624	0.5	2011-07-20	not
HTA	Commissioned	HRCS Health	11	Metabolic and Endocrine	10/66/01	217715	0.5	2011-07-05	not
HTA	Commissioned	HRCS Health	11	Metabolic and Endocrine	10/102/03	335172	0.5	2011-09-27	not
HTA	Commissioned	HRCS Health	11	Metabolic and Endocrine	10/133/01	85621	1	2011-07-05	not
HTA	Commissioned	HRCS Health	11	Metabolic and Endocrine	11/21/02	192744	0.5	2012-04-18	not
HTA	Commissioned	HRCS Health	11	Metabolic and Endocrine	11/99/02	137292	0.5	2012-10-17	not
HTA	Commissioned	HRCS Health	11	Metabolic and Endocrine	12/28/05	1005340	0.5	2013-03-06	Y
HTA	Commissioned	HRCS Health	11	Metabolic and Endocrine	12/137/05	108720	0.2	2013-07-03	not
HTA	Commissioned	HRCS Health	11	Metabolic and Endocrine	12/139/12	48819	0.2	2013-07-03	Y
HTA	Commissioned	HRCS Health	11	Metabolic and Endocrine	12/185/14	134082	1	2013-11-06	not
HTA	Commissioned	HRCS Health	11	Metabolic and Endocrine	13/142/04	498956	0.5	2015-03-11	Y
HTA	Researcher Led	HRCS Health	11	Metabolic and Endocrine	14/49/84	894797	0.5	2015-07-15	Y
HTA	Researcher Led	HRCS Health	11	Metabolic and Endocrine	1977-08-15	1769584	1	2015-11-19	Y
HTA	Commissioned	HRCS Health	11	Metabolic and Endocrine	15/35/03	2384935	1	2015-11-04	Y
HTA	Commissioned	HRCS Health	11	Metabolic and Endocrine	15/42/08	374644	0.5	2016-03-02	not
HTA	Commissioned	HRCS Health	12	Musculoskeletal	95/10/501	499926	1	2014-11-07	Y
HTA	Commissioned	HRCS Health	12	Musculoskeletal	10/69/05	112475	0.5	2011-07-05	Y
HTA	Commissioned	HRCS Health	12	Musculoskeletal	10/98/05	373474	1	2011-09-27	Y
HTA	Commissioned	HRCS Health	12	Musculoskeletal	10/99/01	1321074	1	2011-09-27	Y
HTA	Commissioned	HRCS Health	12	Musculoskeletal	11/26/05	1547000	0.5	2012-04-18	Y
HTA	Commissioned	HRCS Health	12	Musculoskeletal	11/31/01	408049	1	2013-03-06	Y
HTA	Commissioned	HRCS Health	12	Musculoskeletal	11/31/02	272659	1	2013-03-06	Y
HTA	Commissioned	HRCS Health	12	Musculoskeletal	11/63/01	806382	1	2013-03-06	not
HTA	Commissioned	HRCS Health	12	Musculoskeletal	11/112/01	1326945	1	2012-10-17	Y
HTA	Commissioned	HRCS Health	12	Musculoskeletal	11/146/01	423685	1	2013-07-03	Y
HTA	Researcher Led	HRCS Health	12	Musculoskeletal	12/35/27	1308928	1	2013-03-13	Y
HTA	Commissioned	HRCS Health	12	Musculoskeletal	12/144/04	326700	1	2013-07-24	Y
HTA	Commissioned	HRCS Health	12	Musculoskeletal	12/196/08	1479922	1	2013-07-03	Y
HTA	Commissioned	HRCS Health	12	Musculoskeletal	12/201/02	1252866	1	2013-11-06	Y
HTA	Commissioned	HRCS Health	12	Musculoskeletal	12/201/09	1179586	1	2013-11-06	Y
HTA	Commissioned	HRCS Health	12	Musculoskeletal	12/201/10	913197	1	2013-11-06	Y
HTA	Commissioned	HRCS Health	12	Musculoskeletal	13/26/01	1706599	1	2013-11-06	Y
HTA	Commissioned	HRCS Health	12	Musculoskeletal	13/84/10	664224	0.5	2014-03-05	Y
HTA	Commissioned	HRCS Health	12	Musculoskeletal	13/103/02	1727557	1	2013-11-06	Y
HTA	Researcher Led	HRCS Health	12	Musculoskeletal	13/115/62	1026890	1	2014-07-16	Y
HTA	Commissioned	HRCS Health	12	Musculoskeletal	13/144/01	253395	1	2014-07-02	not
HTA	Commissioned	HRCS Health	12	Musculoskeletal	14/36/02	170243	0.5	2014-11-05	not
HTA	Commissioned	HRCS Health	12	Musculoskeletal	14/42/01	119631	0.2	2014-11-05	Y
HTA	Commissioned	HRCS Health	12	Musculoskeletal	14/45/04	1073885	1	2014-11-05	not
HTA	Researcher Led	HRCS Health	12	Musculoskeletal	14/140/63	566388	0.5	2015-03-11	Y
HTA	Commissioned	HRCS Health	12	Musculoskeletal	14/160/01	378426	1	2015-07-08	not
HTA	Commissioned	HRCS Health	12	Musculoskeletal	15/26/06	1228382	1	2015-11-04	Y
HTA	Commissioned	HRCS Health	12	Musculoskeletal	15/28/02	567976	1	2015-11-04	not
HTA	Commissioned	HRCS Health	12	Musculoskeletal	15/102/04	1942078	1	2016-03-02	Y
HTA	Researcher Led	HRCS Health	13	Neurological	08/14/99	62502	0.5	2015-10-01	Y
HTA	Commissioned	HRCS Health	13	Neurological	09/165/01	1512999	1	2012-01-17	Y
HTA	Researcher Led	HRCS Health	13	Neurological	10/50/02	1801834	1	2011-09-21	Y
HTA	Researcher Led	HRCS Health	13	Neurological	10/57/21	973965	0.5	2011-07-20	Y
HTA	Researcher Led	HRCS Health	13	Neurological	10/57/24	606441	0.5	2011-07-20	Y
HTA	Researcher Led	HRCS Health	13	Neurological	10/104/16	862242	1	2012-07-18	Y
HTA	Researcher Led	HRCS Health	13	Neurological	10/104/30	2320597	1	2011-11-02	Y
HTA	Commissioned	HRCS Health	13	Neurological	10/135/02	1966071	1	2015-03-11	Y
HTA	Commissioned	HRCS Health	13	Neurological	10/142/01	92950	0.5	2011-07-05	not
HTA	Researcher Led	HRCS Health	13	Neurological	11/15/04	1989087	1	2012-03-14	Y
HTA	Researcher Led	HRCS Health	13	Neurological	11/15/13	2434490	1	2012-03-14	Y
HTA	Researcher Led	HRCS Health	13	Neurological	11/129/148	399167	1	2012-11-08	Y
HTA	Commissioned	HRCS Health	13	Neurological	12/26/01	1005165	0.5	2013-03-06	Y
HTA	Researcher Led	HRCS Health	13	Neurological	12/35/61	99597	0.33	2013-11-21	Y
HTA	Researcher Led	HRCS Health	13	Neurological	12/127/12	370882	0.5	2013-07-24	Y
HTA	Researcher Led	HRCS Health	13	Neurological	12/127/134	1515580	1	2013-11-21	Y
HTA	Commissioned	HRCS Health	13	Neurological	12/190/05	583500	0.5	2013-11-06	Y
HTA	Commissioned	HRCS Health	13	Neurological	13/15/02	603480	0.5	2014-03-05	Y
HTA	Commissioned	HRCS Health	13	Neurological	13/78/02	256504	0.5	2014-07-02	not
HTA	Researcher Led	HRCS Health	13	Neurological	13/115/76	743690	0.5	2014-07-16	Y
HTA	Researcher Led	HRCS Health	13	Neurological	14/140/80	1964888	1	2015-03-19	Y
HTA	Commissioned	HRCS Health	13	Neurological	14/176/12	367110	1	2015-11-04	Y
HTA	Commissioned	HRCS Health	13	Neurological	14/220/06	406347	1	2015-07-08	Y
HTA	Commissioned	HRCS Health	13	Neurological	14/221/02	298220	1	2015-07-08	not
HTA	Researcher Led	HRCS Health	13	Neurological	2011-10-15	536459	1	2016-02-09	Y
HTA	Researcher Led	HRCS Health	13	Neurological	15/57/143	3837156	1	2016-03-16	Y
HTA	Researcher Led	HRCS Health	14	Oral and Gastrointestinal	06/35/99	2670030	1	2011-05-04	Y
HTA	Researcher Led	HRCS Health	14	Oral and Gastrointestinal	09/55/52	1145906	0.5	2011-05-04	Y
HTA	Researcher Led	HRCS Health	14	Oral and Gastrointestinal	2004-01-11	3439543	1	2012-02-01	Y
HTA	Commissioned	HRCS Health	14	Oral and Gastrointestinal	11/23/01	993508	1	2012-04-18	not
HTA	Commissioned	HRCS Health	14	Oral and Gastrointestinal	11/60/01	132141	0.25	2012-07-10	Y
HTA	Commissioned	HRCS Health	14	Oral and Gastrointestinal	11/69/02	1290883	1	2012-07-10	Y
HTA	Researcher Led	HRCS Health	14	Oral and Gastrointestinal	2004-01-12	745355	1	2013-01-10	Y
HTA	Researcher Led	HRCS Health	14	Oral and Gastrointestinal	12/35/07	1161373	1	2013-03-13	Y
HTA	Researcher Led	HRCS Health	14	Oral and Gastrointestinal	12/35/29	533798	0.5	2013-03-13	Y
HTA	Researcher Led	HRCS Health	14	Oral and Gastrointestinal	12/127/12	370882	0.5	2013-07-24	Y
HTA	Commissioned	HRCS Health	14	Oral and Gastrointestinal	12/137/05	108720	0.2	2013-07-03	not
HTA	Commissioned	HRCS Health	14	Oral and Gastrointestinal	12/139/12	48819	0.2	2013-07-03	Y
HTA	Commissioned	HRCS Health	14	Oral and Gastrointestinal	14/42/01	119631	0.2	2014-11-05	Y
HTA	Commissioned	HRCS Health	14	Oral and Gastrointestinal	14/166/01	1041592	1	2015-07-08	not
HTA	Researcher Led	HRCS Health	14	Oral and Gastrointestinal	14/192/71	1397962	1	2015-07-15	Y
HTA	Researcher Led	HRCS Health	14	Oral and Gastrointestinal	14/192/90	482882	1	2015-11-19	Y
HTA	Researcher Led	HRCS Health	14	Oral and Gastrointestinal	15/57/160	613595	0.5	2016-03-16	Y
HTA	Commissioned	HRCS Health	14	Oral and Gastrointestinal	15/59/17	358183	1	2016-02-09	not
HTA	Researcher Led	HRCS Health	15	Renal and Urogenital	10/57/23	1224614	1	2012-02-01	Y
HTA	Commissioned	HRCS Health	15	Renal and Urogenital	10/71/01	1345763	1	2011-07-05	Y
HTA	Commissioned	HRCS Health	15	Renal and Urogenital	10/137/01	1489056	1	2012-01-17	Y
HTA	Commissioned	HRCS Health	15	Renal and Urogenital	11/29/01	189810	1	2011-09-27	not
HTA	Commissioned	HRCS Health	15	Renal and Urogenital	11/71/03	2074492	1	2012-07-10	Y
HTA	Commissioned	HRCS Health	15	Renal and Urogenital	11/103/01	2477657	1	2012-10-17	not
HTA	Commissioned	HRCS Health	15	Renal and Urogenital	11/106/01	1634133	1	2012-10-17	Y
HTA	Researcher Led	HRCS Health	15	Renal and Urogenital	1952-01-12	2863846	1	2012-07-18	Y
HTA	Commissioned	HRCS Health	15	Renal and Urogenital	12/23/09	1368413	1	2013-03-06	Y
HTA	Researcher Led	HRCS Health	15	Renal and Urogenital	12/35/15	1395718	1	2013-03-13	Y
HTA	Researcher Led	HRCS Health	15	Renal and Urogenital	12/127/157	1664018	1	2013-03-20	Y
HTA	Commissioned	HRCS Health	15	Renal and Urogenital	12/140/01	1797642	1	2013-07-24	Y
HTA	Commissioned	HRCS Health	15	Renal and Urogenital	13/152/02	1877149	1	2014-11-05	Y
HTA	Commissioned	HRCS Health	15	Renal and Urogenital	14/36/02	170243	0.5	2014-11-05	not
HTA	Researcher Led	HRCS Health	15	Renal and Urogenital	14/49/127	1383941	1	2014-12-17	Y
HTA	Commissioned	HRCS Health	15	Renal and Urogenital	14/216/01	1267309	1	2015-07-08	Y
HTA	Researcher Led	HRCS Health	15	Renal and Urogenital	15/57/39	2538969	1	2016-03-16	Y
HTA	Researcher Led	HRCS Health	16	Reproductive Health and Childbirth	10/57/14	1404308	0.5	2011-07-20	Y
HTA	Researcher Led	HRCS Health	16	Reproductive Health and Childbirth	10/57/32	1897647	1	2011-07-20	Y
HTA	Commissioned	HRCS Health	16	Reproductive Health and Childbirth	10/65/02	290002	0.5	2011-07-05	not
HTA	Commissioned	HRCS Health	16	Reproductive Health and Childbirth	10/69/05	112475	0.5	2011-07-05	Y
HTA	Commissioned	HRCS Health	16	Reproductive Health and Childbirth	10/93/04	488072	1	2012-01-17	Y
HTA	Commissioned	HRCS Health	16	Reproductive Health and Childbirth	10/106/99	6000	1	2011-11-01	not
HTA	Commissioned	HRCS Health	16	Reproductive Health and Childbirth	10/131/01	507017	1	2012-01-17	Y
HTA	Researcher Led	HRCS Health	16	Reproductive Health and Childbirth	11/01/25	1361913	0.5	2012-02-01	Y
HTA	Commissioned	HRCS Health	16	Reproductive Health and Childbirth	11/95/03	85753	0.5	2012-04-18	not
HTA	Commissioned	HRCS Health	16	Reproductive Health and Childbirth	11/99/02	137292	0.5	2012-10-17	not
HTA	Commissioned	HRCS Health	16	Reproductive Health and Childbirth	11/111/02	292330	0.5	2012-10-17	Y
HTA	Commissioned	HRCS Health	16	Reproductive Health and Childbirth	11/114/01	1521996	1	2012-10-17	Y
HTA	Researcher Led	HRCS Health	16	Reproductive Health and Childbirth	11/129/183	1852317	1	2012-04-25	Y
HTA	Commissioned	HRCS Health	16	Reproductive Health and Childbirth	11/141/05	192469	1	2012-07-10	not
HTA	Researcher Led	HRCS Health	16	Reproductive Health and Childbirth	1950-01-12	258646	1	2012-07-18	not
HTA	Commissioned	HRCS Health	16	Reproductive Health and Childbirth	12/25/03	858879	0.5	2013-03-06	Y
HTA	Commissioned	HRCS Health	16	Reproductive Health and Childbirth	12/29/01	1671968	1	2013-03-06	Y
HTA	Researcher Led	HRCS Health	16	Reproductive Health and Childbirth	12/35/23	1427325	1	2013-03-13	Y
HTA	Researcher Led	HRCS Health	16	Reproductive Health and Childbirth	12/35/61	99597	0.33	2013-11-21	Y
HTA	Researcher Led	HRCS Health	16	Reproductive Health and Childbirth	12/167/26	1794778	1	2013-11-21	Y
HTA	Commissioned	HRCS Health	16	Reproductive Health and Childbirth	12/191/05	246011	0.5	2013-11-06	not
HTA	Researcher Led	HRCS Health	16	Reproductive Health and Childbirth	13/04/22	1327029	1	2014-03-19	Y
HTA	Researcher Led	HRCS Health	16	Reproductive Health and Childbirth	13/04/107	1089144	1	2014-03-19	Y
HTA	Commissioned	HRCS Health	16	Reproductive Health and Childbirth	13/18/05	293310	1	2014-03-05	not
HTA	Commissioned	HRCS Health	16	Reproductive Health and Childbirth	13/21/01	344098	0.5	2014-03-19	not
HTA	Commissioned	HRCS Health	16	Reproductive Health and Childbirth	13/79/09	726557	1	2014-07-02	Y
HTA	Researcher Led	HRCS Health	16	Reproductive Health and Childbirth	13/82/04	491577	0.5	2014-06-03	Y
HTA	Researcher Led	HRCS Health	16	Reproductive Health and Childbirth	13/96/07	653012	0.5	2014-03-19	Y
HTA	Researcher Led	HRCS Health	16	Reproductive Health and Childbirth	13/115/82	1410850	1	2014-07-16	Y
HTA	Researcher Led	HRCS Health	16	Reproductive Health and Childbirth	14/08/45	1264780	1	2014-11-19	Y
HTA	Commissioned	HRCS Health	16	Reproductive Health and Childbirth	14/32/01	719821	1	2014-11-05	not
HTA	Researcher Led	HRCS Health	16	Reproductive Health and Childbirth	14/68/08	884864	0.5	2015-03-19	Y
HTA	Researcher Led	HRCS Health	16	Reproductive Health and Childbirth	14/140/44	1825114	1	2015-07-08	Y
HTA	Commissioned	HRCS Health	16	Reproductive Health and Childbirth	14/168/02	143026	0.5	2015-07-08	not
HTA	Commissioned	HRCS Health	16	Reproductive Health and Childbirth	14/172/01	202144	0.33	2015-07-08	Y
HTA	Commissioned	HRCS Health	16	Reproductive Health and Childbirth	15/59/06	140726	1	2015-09-29	not
HTA	Commissioned	HRCS Health	16	Reproductive Health and Childbirth	15/113/01	1026802	1	2016-03-02	Y
HTA	Researcher Led	HRCS Health	16	Reproductive Health and Childbirth	15/143/01	198788	1	2014-12-04	Y
HTA	Researcher Led	HRCS Health	17	Respiratory	10/50/06	148758	1	2011-05-04	not
HTA	Commissioned	HRCS Health	17	Respiratory	10/134/06	1278762	1	2012-01-17	Y
HTA	Commissioned	HRCS Health	17	Respiratory	10/143/01	1887818	1	2012-04-18	Y
HTA	Researcher Led	HRCS Health	17	Respiratory	2010-01-11	453185	1	2012-02-01	Y
HTA	Commissioned	HRCS Health	17	Respiratory	11/27/01	209542	1	2011-09-27	not
HTA	Researcher Led	HRCS Health	17	Respiratory	11/36/09	128615	1	2012-04-25	not
HTA	Researcher Led	HRCS Health	17	Respiratory	11/58/15	2248498	1	2012-07-18	not
HTA	Commissioned	HRCS Health	17	Respiratory	11/93/01	62969	0.25	2012-10-17	not
HTA	Researcher Led	HRCS Health	17	Respiratory	11/136/52	309434	0.2	2014-07-16	Y
HTA	Researcher Led	HRCS Health	17	Respiratory	12/33/12	1355679	1	2013-12-10	Y
HTA	Researcher Led	HRCS Health	17	Respiratory	12/33/28	1258857	1	2013-03-20	Y
HTA	Researcher Led	HRCS Health	17	Respiratory	12/167/135	240886	0.25	2013-11-21	Y
HTA	Commissioned	HRCS Health	17	Respiratory	13/24/03	364585	1	2014-03-05	Y
HTA	Researcher Led	HRCS Health	17	Respiratory	13/34/70	2030101	1	2014-02-18	Y
HTA	Commissioned	HRCS Health	17	Respiratory	13/143/02	2113673	1	2014-07-02	Y
HTA	Commissioned	HRCS Health	17	Respiratory	13/146/02	838843	0.5	2014-07-02	Y
HTA	Commissioned	HRCS Health	17	Respiratory	14/226/07	1158487	1	2016-03-02	Y
HTA	Researcher Led	HRCS Health	17	Respiratory	15/08/40	482800	1	2015-11-19	Y
HTA	Researcher Led	HRCS Health	17	Respiratory	15/57/85	417803	0.25	2016-03-16	Y
HTA	Commissioned	HRCS Health	17	Respiratory	15/104/01	1877660	1	2016-03-16	not
HTA	Commissioned	HRCS Health	17	Respiratory	15/111/01	455404	0.25	2016-03-16	Y
HTA	Researcher Led	HRCS Health	18	Skin	10/57/08	98624	0.5	2011-07-20	not
HTA	Researcher Led	HRCS Health	18	Skin	11/36/33	1856758	1	2012-04-25	Y
HTA	Commissioned	HRCS Health	18	Skin	11/65/01	988141	1	2012-07-10	Y
HTA	Commissioned	HRCS Health	18	Skin	11/94/01	1422158	1	2012-10-17	Y
HTA	Researcher Led	HRCS Health	18	Skin	11/129/197	784641	0.5	2012-11-08	Y
HTA	Commissioned	HRCS Health	18	Skin	11/153/01	959035	1	2013-03-06	Y
HTA	Commissioned	HRCS Health	18	Skin	12/24/02	1425086	1	2013-03-06	Y
HTA	Researcher Led	HRCS Health	18	Skin	12/67/12	1943112	1	2012-11-01	Y
HTA	Commissioned	HRCS Health	18	Skin	12/186/01	2148481	1	2013-11-06	Y
HTA	Researcher Led	HRCS Health	19	Stroke	10/104/24	3067351	1	2011-11-02	Y
HTA	Commissioned	HRCS Health	19	Stroke	11/26/05	1547000	0.5	2012-04-18	Y
HTA	Commissioned	HRCS Health	19	Stroke	11/60/01	132141	0.25	2012-07-10	Y
HTA	Researcher Led	HRCS Health	19	Stroke	11/92/17	80601	0.33	2012-11-01	not
HTA	Commissioned	HRCS Health	19	Stroke	11/93/01	62969	0.25	2012-10-17	not
HTA	Researcher Led	HRCS Health	19	Stroke	11/129/16	388371	1	2012-04-25	Y
HTA	Researcher Led	HRCS Health	19	Stroke	11/129/61	190019	0.5	2012-07-18	Y
HTA	Researcher Led	HRCS Health	19	Stroke	11/129/109	2510386	1	2012-04-25	Y
HTA	Researcher Led	HRCS Health	19	Stroke	11/136/52	309434	0.2	2014-07-16	Y
HTA	Researcher Led	HRCS Health	19	Stroke	12/01/16	420756	1	2012-11-01	Y
HTA	Commissioned	HRCS Health	19	Stroke	12/21/01	1480713	1	2013-03-06	Y
HTA	Commissioned	HRCS Health	19	Stroke	12/137/05	108720	0.2	2013-07-03	not
HTA	Commissioned	HRCS Health	19	Stroke	12/139/12	48819	0.2	2013-07-03	Y
HTA	Researcher Led	HRCS Health	19	Stroke	12/167/135	240886	0.25	2013-11-21	Y
HTA	Researcher Led	HRCS Health	19	Stroke	13/04/30	2088149	1	2014-03-19	Y
HTA	Commissioned	HRCS Health	19	Stroke	13/14/01	216008	0.5	2014-03-05	Y
HTA	Researcher Led	HRCS Health	19	Stroke	14/08/47	225207	1	2014-11-19	Y
HTA	Commissioned	HRCS Health	19	Stroke	14/42/01	119631	0.2	2014-11-05	Y
HTA	Researcher Led	HRCS Health	19	Stroke	14/49/154	983557	0.5	2015-07-15	Y
HTA	Researcher Led	HRCS Health	19	Stroke	15/57/85	417803	0.25	2016-03-16	Y
HTA	Commissioned	HRCS Health	19	Stroke	15/111/01	455404	0.25	2016-03-16	Y
HTA	Researcher Led	HRCS Health	20	Generic Health Relevance	10/104/06	1097847	0.5	2011-07-20	Y
HTA	Commissioned	HRCS Health	20	Generic Health Relevance	11/70/01	192493	1	2012-01-17	not
HTA	Researcher Led	HRCS Health	20	Generic Health Relevance	11/129/209	20756	1	2012-11-08	Y
HTA	Commissioned	HRCS Health	20	Generic Health Relevance	12/188/05	393491	1	2013-11-06	not
HTA	Commissioned	HRCS Health	20	Generic Health Relevance	12/192/10	442408	1	2013-11-06	not
HTA	Commissioned	HRCS Health	20	Generic Health Relevance	13/25/20	1372156	1	2014-03-05	Y
HTA	Commissioned	HRCS Health	20	Generic Health Relevance	2007-06-14	170503	1	2014-03-19	not
HTA	Commissioned	HRCS Health	20	Generic Health Relevance	14/168/02	143026	0.5	2015-07-08	not
HTA	Commissioned	HRCS Health	20	Generic Health Relevance	14/224/04	1575854	1	2015-11-04	Y
HTA	Researcher Led	HRCS Health	20	Generic Health Relevance	15/10/17	261163	1	2016-02-09	Y
HTA	Researcher Led	HRCS Health	20	Generic Health Relevance	1937-10-15	490853	1	2016-02-09	Y
HTA	Commissioned	HRCS Health	20	Generic Health Relevance	15/43/07	1019465	0.5	2016-03-02	Y
HTA	Commissioned	HRCS Health	20	Generic Health Relevance	15/101/16	1139565	1	2016-03-02	Y
HTA	Commissioned	HRCS Health	20	Generic Health Relevance	15/108/02	304102	1	2016-03-02	Y
HTA	Researcher Led	HRCS Health	21	Other	14/192/109	994430	1	2015-07-15	Y
